# Supplementary material for: Single‐cell RNA sequencing infers the role of malignant cells in drug‐resistant multiple myeloma
Source: Clin Transl Med. 2021 Dec 17;11(12):e653. doi: 10.1002/ctm2.653 (PMC8678945; doi:10.1002/ctm2.653)
Supplement: Supplementary file 3 — Table S1 [file CTM2-11-e653-s007.xlsx]

## Sheet: Clinical characteristics
Supplementary Table S1. Clinical characteristics of multiple myeloma patients in this study
Characteristics	Pt1	Pt2	Pt3	Pt4	Pt5	Pt6	Pt7*	Pt8
Group	Resistance	Priamry	Priamry	Priamry	Resistance	Resistance	Control	Recurrence
Age	77 (>65)	66 (>65)	69 (>65)	64 (<65)	52 (<65)	58 (<65)	50 (<65)	55 (<65)
Gender	Male	Male	Female	Female	Female	Male	Female	Male
Iss	III-B	II-A	III-A	III-A	III-B	III-B	NA	I-A
Immunological Pattern	IgG-k	IgG-k	IgG-k	IgG-k	IgG-K	IgG-λ	NA	IgG-λ
hemoglobin	45	99	74	78	80	66	123	134
White Blood Cell Count	2.49	4.77	3.48	7.77	5.79	9.55	7.76	6.11
platelet count	130	230	105	205	5	299	219	115
Albumin level	27.9	38.4	33	27	25.8	19.7	41.5	47.5
Microglobulin levels	17.8	5.18	6.1	12.89	8.1	16.1	N/A	2.35
Creatinine level (70-115 umol/L)	280.31	84.6	52.4	144.7	76.9	179	58	92.5
M-protein levels	70.4	34	4	65	30.1	62.1	N/A	5
FLC level (K/λ ratio = 0.26 - 1.65)	368.952	126.85	1630.33	8.26	1.57	0.0018	N/A	0.14
Bone marrow abnormal plasma cell ratio	0.52	0.21	0.105	0.71	0.645	0.215	N/A	0.1
*This patient was previously diagnosed as primary central nervous lymphoma without bone marrow infiltration, and achieved complete remission at the time of bone marrow sampling. This sample was designated as the control group.
