# Supplementary material for: Single‐cell RNA sequencing infers the role of malignant cells in drug‐resistant multiple myeloma
Source: Clin Transl Med. 2021 Dec 17;11(12):e653. doi: 10.1002/ctm2.653 (PMC8678945; doi:10.1002/ctm2.653)
Supplement: Supplementary file 4 — Table S2 [file CTM2-11-e653-s001.xlsx]

## Sheet: MM.combined.cluster.markers
Supplementary Table S2. Differentially expressed genes for each cellular subtype
gene	p_val	avg_logFC	pct.1	pct.2	cluster
IGJ	0	3.01959	0.836	0.42	Bcells
IGLL5	0	2.68307	0.687	0.37	Bcells
MZB1	0	2.63306	0.939	0.432	Bcells
ITM2C	0	2.30292	0.872	0.199	Bcells
HSP90B1	0	2.07874	0.927	0.33	Bcells
SSR4	0	2.02375	0.964	0.692	Bcells
SEC11C	0	1.88531	0.868	0.203	Bcells
XBP1	0	1.81507	0.891	0.286	Bcells
TNFRSF17	0	1.78409	0.756	0.06	Bcells
DERL3	0	1.77292	0.747	0.078	Bcells
HERPUD1	0	1.73874	0.816	0.205	Bcells
FKBP2	0	1.69575	0.879	0.24	Bcells
FKBP11	0	1.67056	0.85	0.206	Bcells
PRDX4	0	1.59451	0.82	0.149	Bcells
PDIA6	0	1.54264	0.865	0.232	Bcells
MTDH	0	1.51115	0.877	0.319	Bcells
C19orf10	0	1.4992	0.834	0.225	Bcells
SDF2L1	0	1.46306	0.796	0.18	Bcells
SDC1	0	1.46233	0.722	0.045	Bcells
HSPA5	0	1.43977	0.841	0.205	Bcells
SPCS2	0	1.42373	0.92	0.358	Bcells
MANF	0	1.41042	0.778	0.159	Bcells
PPIB	0	1.40284	0.912	0.394	Bcells
PDIA4	0	1.39371	0.766	0.118	Bcells
DNAJB9	0	1.34516	0.678	0.108	Bcells
ERLEC1	0	1.28439	0.72	0.11	Bcells
JUN	0	1.28319	0.681	0.245	Bcells
SPCS3	0	1.26671	0.817	0.195	Bcells
UBE2J1	0	1.25956	0.799	0.15	Bcells
AC006129.4	0	1.25474	0.522	0.048	Bcells
SPCS1	0	1.25248	0.887	0.354	Bcells
SSR3	0	1.23458	0.842	0.22	Bcells
KRTCAP2	0	1.23283	0.783	0.272	Bcells
CRELD2	0	1.21016	0.674	0.082	Bcells
LMAN2	0	1.20884	0.838	0.248	Bcells
SELM	0	1.17684	0.614	0.11	Bcells
HIST1H1C	0	1.16681	0.639	0.128	Bcells
RP5-887A10.1	0	1.16443	0.357	0.026	Bcells
SEC61B	0	1.15822	0.897	0.389	Bcells
DNAJC1	0	1.15704	0.74	0.109	Bcells
RPN2	0	1.15165	0.753	0.152	Bcells
LMAN1	0	1.14613	0.697	0.088	Bcells
PIM2	0	1.14091	0.697	0.147	Bcells
QPCT	0	1.11929	0.417	0.052	Bcells
RRBP1	0	1.1091	0.671	0.085	Bcells
CHCHD10	0	1.09213	0.784	0.188	Bcells
SUB1	0	1.06839	0.947	0.608	Bcells
CD59	0	1.06209	0.736	0.12	Bcells
ATRAID	0	1.05445	0.74	0.192	Bcells
TMED9	0	1.04778	0.799	0.217	Bcells
LMNA	0	1.04689	0.436	0.046	Bcells
TMEM258	0	1.02356	0.909	0.489	Bcells
HLA-DOB	0	1.01503	0.367	0.025	Bcells
DPM3	0	1.00715	0.656	0.159	Bcells
FCRL5	0	1.00583	0.375	0.028	Bcells
CITED2	0	0.994822	0.573	0.167	Bcells
HLA-C	0	0.989276	0.957	0.842	Bcells
VIMP	0	0.986814	0.764	0.179	Bcells
TMEM147	0	0.982865	0.743	0.166	Bcells
DDOST	0	0.971889	0.677	0.13	Bcells
PARP1	0	0.96961	0.64	0.159	Bcells
TXNDC11	0	0.969186	0.571	0.048	Bcells
CD38	0	0.962755	0.602	0.068	Bcells
DNAJB11	0	0.95573	0.677	0.103	Bcells
SRM	0	0.954945	0.61	0.074	Bcells
CHID1	0	0.954477	0.665	0.087	Bcells
CALR	0	0.954014	0.82	0.302	Bcells
SSR2	0	0.953213	0.865	0.435	Bcells
FGFR3	0	0.945344	0.332	0.039	Bcells
P4HB	0	0.939891	0.773	0.22	Bcells
RPLP0	0	0.928271	0.968	0.76	Bcells
TMED10	0	0.928256	0.681	0.163	Bcells
TPD52	0	0.923726	0.642	0.053	Bcells
UAP1	0	0.914742	0.609	0.047	Bcells
BTG2	0	0.914687	0.717	0.219	Bcells
PPAPDC1B	0	0.913321	0.578	0.041	Bcells
TXN	0	0.913004	0.85	0.358	Bcells
ERGIC3	0	0.912944	0.768	0.213	Bcells
NUCB2	0	0.910927	0.667	0.135	Bcells
RPL7A	0	0.907726	0.974	0.822	Bcells
TMEM59	0	0.906539	0.793	0.397	Bcells
TRAM1	0	0.902711	0.796	0.246	Bcells
HAX1	0	0.898343	0.728	0.183	Bcells
EAF2	0	0.888454	0.545	0.038	Bcells
TMED2	0	0.886853	0.807	0.282	Bcells
SELK	0	0.87435	0.791	0.266	Bcells
WHSC1	0	0.873422	0.395	0.04	Bcells
PHPT1	0	0.86169	0.76	0.231	Bcells
TXNDC5	0	0.860187	0.526	0.022	Bcells
HM13	0	0.859482	0.669	0.113	Bcells
POU2AF1	0	0.858304	0.523	0.021	Bcells
TRIB1	0	0.844423	0.558	0.074	Bcells
RABAC1	0	0.838808	0.811	0.271	Bcells
NME1	0	0.832326	0.636	0.1	Bcells
RPN1	0	0.826564	0.66	0.117	Bcells
SIL1	0	0.817575	0.539	0.052	Bcells
LILRB4	0	0.809864	0.304	0.049	Bcells
EEF2	0	0.804645	0.899	0.613	Bcells
CLPTM1L	0	0.80358	0.527	0.044	Bcells
CCND2	0	0.784173	0.463	0.091	Bcells
COMMD3	0	0.782069	0.592	0.138	Bcells
ATP5G1	0	0.778043	0.727	0.208	Bcells
GAS6	0	0.777263	0.506	0.028	Bcells
SRPRB	0	0.776591	0.576	0.055	Bcells
GNG7	0	0.775885	0.5	0.024	Bcells
SYNGR2	0	0.775393	0.596	0.131	Bcells
COX5A	0	0.773045	0.793	0.274	Bcells
CNPY2	0	0.768809	0.68	0.161	Bcells
MLEC	0	0.768519	0.608	0.085	Bcells
NENF	0	0.768481	0.513	0.109	Bcells
SEC61G	0	0.766451	0.877	0.484	Bcells
EEF1B2	0	0.762065	0.921	0.603	Bcells
TMCO1	0	0.759551	0.748	0.239	Bcells
JTB	0	0.758708	0.804	0.348	Bcells
CD63	0	0.758273	0.812	0.38	Bcells
KDELR2	0	0.757565	0.664	0.154	Bcells
COPE	0	0.754528	0.834	0.357	Bcells
OSTC	0	0.752807	0.739	0.213	Bcells
SERP1	0	0.75236	0.856	0.398	Bcells
ISG20	0	0.751505	0.799	0.316	Bcells
ATP5D	0	0.745051	0.831	0.374	Bcells
HSPB1	0	0.74117	0.668	0.209	Bcells
MEF2C	0	0.740977	0.636	0.13	Bcells
JSRP1	0	0.735206	0.315	0.012	Bcells
UQCRQ	0	0.729598	0.857	0.437	Bcells
ZBTB38	0	0.729554	0.608	0.102	Bcells
HIST1H4C	0	0.728379	0.562	0.218	Bcells
CYBA	0	0.727265	0.95	0.742	Bcells
IFI6	0	0.726222	0.625	0.334	Bcells
FAM3C	0	0.725249	0.507	0.053	Bcells
PABPC4	0	0.720695	0.601	0.103	Bcells
UCHL1	0	0.717841	0.31	0.017	Bcells
HSPD1	0	0.716674	0.581	0.163	Bcells
TXNDC15	0	0.713319	0.531	0.066	Bcells
TMBIM6	0	0.711657	0.815	0.403	Bcells
RPS5	0	0.710942	0.963	0.825	Bcells
LRPAP1	0	0.708713	0.653	0.159	Bcells
SPAG4	0	0.708612	0.374	0.01	Bcells
B4GALT3	0	0.705622	0.56	0.078	Bcells
PTP4A3	0	0.702023	0.41	0.038	Bcells
CD79B	0	0.695399	0.495	0.08	Bcells
ATOX1	0	0.69385	0.7	0.206	Bcells
CCT3	0	0.690179	0.594	0.161	Bcells
PRDX1	0	0.673986	0.777	0.301	Bcells
RP11-731F5.2	0	0.67319	0.312	0.04	Bcells
CYC1	0	0.669677	0.652	0.164	Bcells
SRPR	0	0.667552	0.583	0.083	Bcells
PMVK	0	0.665962	0.584	0.1	Bcells
RPLP1	0	0.656019	0.998	0.964	Bcells
IGF1	0	0.655953	0.419	0.008	Bcells
CCPG1	0	0.655012	0.545	0.089	Bcells
KDELR1	0	0.654227	0.593	0.099	Bcells
NANS	0	0.653335	0.545	0.065	Bcells
TOR3A	0	0.652935	0.505	0.054	Bcells
CUTA	0	0.652548	0.783	0.342	Bcells
BIRC3	0	0.650679	0.415	0.108	Bcells
WBSCR22	0	0.650325	0.583	0.103	Bcells
HDLBP	0	0.650002	0.528	0.076	Bcells
RPL8	0	0.649306	0.99	0.896	Bcells
ST6GALNAC4	0	0.643427	0.487	0.06	Bcells
HSP90AB1	0	0.643416	0.793	0.377	Bcells
SVIP	0	0.641589	0.639	0.166	Bcells
H1FX	0	0.641534	0.503	0.105	Bcells
RPL35	0	0.639494	0.991	0.913	Bcells
DAD1	0	0.63881	0.769	0.295	Bcells
SLC25A5	0	0.637223	0.75	0.311	Bcells
EMC7	0	0.635793	0.589	0.11	Bcells
PDCD5	0	0.63482	0.616	0.136	Bcells
ELL2	0	0.633498	0.458	0.029	Bcells
MYC	0	0.633093	0.364	0.071	Bcells
CKS1B	0	0.632946	0.396	0.095	Bcells
CHPF	0	0.627018	0.407	0.017	Bcells
SLAMF7	0	0.626935	0.532	0.085	Bcells
ARPC5L	0	0.626635	0.717	0.213	Bcells
SLC35B1	0	0.625037	0.517	0.059	Bcells
MESDC2	0	0.624856	0.612	0.129	Bcells
VKORC1	0	0.624853	0.551	0.117	Bcells
PEBP1	0	0.621619	0.717	0.216	Bcells
SPATS2	0	0.621116	0.442	0.021	Bcells
MZT2B	0	0.614097	0.675	0.219	Bcells
TCF4	0	0.613301	0.446	0.034	Bcells
FCRL2	0	0.611666	0.328	0.011	Bcells
TMEM205	0	0.611653	0.511	0.088	Bcells
SNORA76	0	0.60977	0.73	0.261	Bcells
APOA1BP	0	0.605244	0.549	0.088	Bcells
PLP2	0	0.604078	0.67	0.223	Bcells
NDUFV2	0	0.602666	0.661	0.223	Bcells
ZNF706	0	0.600267	0.721	0.223	Bcells
ALKBH7	0	0.599869	0.654	0.153	Bcells
YIF1A	0	0.599658	0.576	0.094	Bcells
CD320	0	0.599152	0.521	0.085	Bcells
SEC61A1	0	0.599032	0.518	0.069	Bcells
TSTD1	0	0.598968	0.69	0.186	Bcells
FAM46C	0	0.595558	0.519	0.082	Bcells
DNAJC10	0	0.587491	0.476	0.056	Bcells
SNRPE	0	0.586297	0.708	0.291	Bcells
AQP3	0	0.585756	0.444	0.071	Bcells
RPS11	0	0.583105	0.973	0.866	Bcells
ERP29	0	0.582622	0.802	0.37	Bcells
EIF2S2	0	0.582079	0.742	0.313	Bcells
HINT1	0	0.577542	0.907	0.58	Bcells
BEX5	0	0.577183	0.356	0.021	Bcells
GADD45GIP1	0	0.575849	0.695	0.212	Bcells
STMN1	0	0.572604	0.398	0.141	Bcells
TMEM208	0	0.572196	0.6	0.113	Bcells
SEL1L	0	0.571685	0.44	0.052	Bcells
NCL	0	0.571542	0.71	0.365	Bcells
GGH	0	0.56878	0.378	0.03	Bcells
IDH2	0	0.567772	0.655	0.192	Bcells
CREB3L2	0	0.566899	0.393	0.043	Bcells
HEXB	0	0.565297	0.482	0.088	Bcells
CANX	0	0.563649	0.648	0.161	Bcells
PPA1	0	0.559803	0.586	0.169	Bcells
C19orf24	0	0.557726	0.616	0.15	Bcells
CKAP4	0	0.556999	0.426	0.04	Bcells
MORF4L2	0	0.556196	0.615	0.133	Bcells
EPRS	0	0.555946	0.465	0.089	Bcells
GNL3	0	0.55537	0.485	0.065	Bcells
RPL4	0	0.555005	0.951	0.764	Bcells
ANKRD28	0	0.554272	0.417	0.06	Bcells
ERGIC2	0	0.554229	0.575	0.114	Bcells
MRPL24	0	0.553775	0.504	0.066	Bcells
NDUFB4	0	0.552278	0.778	0.315	Bcells
C19orf70	0	0.552106	0.703	0.224	Bcells
ATP5J	0	0.551596	0.806	0.359	Bcells
HIST1H2BK	0	0.550489	0.466	0.091	Bcells
NDUFA4	0	0.546307	0.876	0.526	Bcells
UQCRH	0	0.542	0.834	0.454	Bcells
IFNAR2	0	0.54113	0.509	0.084	Bcells
NPM1	0	0.541111	0.853	0.525	Bcells
SEC62	0	0.537505	0.803	0.387	Bcells
TRMT112	0	0.535363	0.824	0.388	Bcells
FDPS	0	0.533017	0.571	0.14	Bcells
GNAS	0	0.532095	0.654	0.224	Bcells
IMPDH2	0	0.531723	0.459	0.079	Bcells
OST4	0	0.530757	0.911	0.673	Bcells
DPP7	0	0.530087	0.574	0.183	Bcells
RPL3	0	0.528974	0.987	0.894	Bcells
PSMB5	0	0.528148	0.532	0.092	Bcells
SELT	0	0.52739	0.736	0.266	Bcells
ATF4	0	0.526679	0.645	0.189	Bcells
ATP5A1	0	0.526463	0.735	0.282	Bcells
EDF1	0	0.525196	0.872	0.518	Bcells
RPS18	0	0.524394	0.996	0.941	Bcells
RP6-109B7.3	0	0.52329	0.464	0.07	Bcells
DNPH1	0	0.518714	0.512	0.089	Bcells
PPP1R14B	0	0.517134	0.4	0.033	Bcells
ROMO1	0	0.516965	0.745	0.289	Bcells
RPL36	0	0.516892	0.985	0.911	Bcells
FOSB	0	0.516725	0.444	0.116	Bcells
ARF4	0	0.516465	0.575	0.154	Bcells
TSPAN3	0	0.515954	0.357	0.025	Bcells
CDK2AP2	0	0.515684	0.636	0.181	Bcells
TIMM17A	0	0.515648	0.505	0.093	Bcells
DDIT4	0	0.515267	0.508	0.198	Bcells
MIF	0	0.514901	0.699	0.257	Bcells
NEU1	0	0.514869	0.38	0.044	Bcells
GPAA1	0	0.51228	0.489	0.095	Bcells
UFC1	0	0.511116	0.699	0.257	Bcells
RPS16	0	0.510471	0.983	0.889	Bcells
NHP2	0	0.506407	0.635	0.183	Bcells
FXYD5	0	0.505446	0.838	0.523	Bcells
HIST2H2AC	0	0.500317	0.32	0.059	Bcells
LTB	0	2.13654	0.692	0.115	Tcells
GZMK	0	1.95433	0.409	0.029	Tcells
IL7R	0	1.71267	0.488	0.022	Tcells
CD3D	0	1.61868	0.815	0.121	Tcells
CD69	0	1.57554	0.6	0.094	Tcells
IL32	0	1.50451	0.915	0.323	Tcells
CD3E	0	1.34634	0.708	0.121	Tcells
CD2	0	1.12133	0.578	0.103	Tcells
GIMAP7	0	1.11591	0.616	0.134	Tcells
CD3G	0	1.08819	0.465	0.053	Tcells
CD27	0	1.04584	0.374	0.057	Tcells
BTG1	0	0.974521	0.85	0.62	Tcells
CD52	0	0.962318	0.872	0.417	Tcells
LCK	0	0.95292	0.495	0.093	Tcells
TRAT1	0	0.951177	0.321	0.028	Tcells
RPS29	0	0.941352	0.996	0.957	Tcells
EVL	0	0.931161	0.606	0.214	Tcells
PTPRC	0	0.929844	0.739	0.264	Tcells
CXCR4	0	0.927385	0.671	0.406	Tcells
PTPRCAP	0	0.89956	0.802	0.386	Tcells
GIMAP5	0	0.897142	0.369	0.057	Tcells
CCL5	0	0.884144	0.541	0.272	Tcells
GIMAP4	0	0.867851	0.529	0.152	Tcells
ACAP1	0	0.858469	0.475	0.203	Tcells
LAT	0	0.836084	0.378	0.093	Tcells
FYB	0	0.819902	0.554	0.173	Tcells
TMSB4X	0	0.802948	0.999	0.884	Tcells
HCST	0	0.784419	0.732	0.314	Tcells
ZFP36L2	0	0.783395	0.661	0.424	Tcells
JUNB	0	0.777104	0.73	0.56	Tcells
GZMA	0	0.759529	0.448	0.202	Tcells
TRAF3IP3	0	0.741394	0.5	0.252	Tcells
ETS1	0	0.738271	0.305	0.07	Tcells
LEPROTL1	0	0.721265	0.377	0.187	Tcells
TMEM66	0	0.711735	0.681	0.523	Tcells
COMMD6	0	0.709694	0.742	0.551	Tcells
ARHGDIB	0	0.709315	0.784	0.567	Tcells
LIMD2	0	0.689445	0.564	0.304	Tcells
RPL21	0	0.671457	0.993	0.972	Tcells
AES	0	0.667824	0.458	0.267	Tcells
RPL30	0	0.665687	0.983	0.913	Tcells
RPS27	0	0.652868	0.998	0.97	Tcells
RARRES3	0	0.650304	0.498	0.276	Tcells
GZMM	0	0.640791	0.334	0.099	Tcells
2020-09-01	0	0.630281	0.318	0.152	Tcells
AAK1	0	0.627467	0.344	0.161	Tcells
RPL31	0	0.622465	0.981	0.912	Tcells
MYL12A	0	0.617497	0.862	0.701	Tcells
SRSF5	0	0.616597	0.66	0.505	Tcells
ALOX5AP	0	0.607046	0.346	0.12	Tcells
SELL	0	0.602218	0.327	0.141	Tcells
CALM1	0	0.593018	0.723	0.563	Tcells
RPS15A	0	0.592319	0.995	0.951	Tcells
CD7	0	0.58284	0.408	0.114	Tcells
GPSM3	0	0.582035	0.504	0.292	Tcells
TBC1D10C	0	0.573157	0.341	0.129	Tcells
RPS20	0	0.570458	0.972	0.889	Tcells
RPS25	0	0.533009	0.984	0.922	Tcells
RPL34	0	0.526737	0.995	0.961	Tcells
CD99	0	0.524716	0.485	0.276	Tcells
RPSA	0	0.523145	0.929	0.816	Tcells
CORO1A	0	0.515874	0.797	0.607	Tcells
TPT1	0	0.513335	0.958	0.898	Tcells
LDHB	0	0.51011	0.661	0.537	Tcells
N4BP2L2	1.76849e-276	0.532026	0.49	0.353	Tcells
GSTK1	7.86786e-265	0.567733	0.51	0.401	Tcells
PPP2R5C	1.80127e-244	0.577356	0.432	0.308	Tcells
NOSIP	5.27509e-199	0.658974	0.374	0.281	Tcells
RP11-347P5.1	3.7441e-188	0.550314	0.325	0.211	Tcells
STK17A	4.30859e-177	0.598423	0.334	0.232	Tcells
RNF213	3.67395e-176	0.504097	0.385	0.27	Tcells
CCL4	5.82328e-171	1.11659	0.326	0.212	Tcells
PCSK7	6.03252e-169	0.535073	0.33	0.227	Tcells
RGS1	2.33428e-104	0.858695	0.308	0.238	Tcells
ITM2A	1.31449e-99	0.509771	0.414	0.366	Tcells
GNLY	0	3.57497	0.784	0.124	NKcells
NKG7	0	2.91253	0.995	0.253	NKcells
GZMB	0	2.64873	0.806	0.077	NKcells
FGFBP2	0	2.44575	0.707	0.029	NKcells
GZMH	0	2.39576	0.799	0.078	NKcells
PRF1	0	2.28926	0.755	0.068	NKcells
CCL5	0	2.18799	0.946	0.212	NKcells
CST7	0	2.10305	0.857	0.123	NKcells
KLRD1	0	2.03809	0.654	0.033	NKcells
GZMA	0	2.00306	0.876	0.137	NKcells
KLRF1	0	1.96764	0.501	0.014	NKcells
CTSW	0	1.94447	0.622	0.054	NKcells
KLRB1	0	1.84617	0.446	0.066	NKcells
SPON2	0	1.64959	0.402	0.054	NKcells
CMC1	0	1.61395	0.521	0.204	NKcells
CD247	0	1.57302	0.513	0.074	NKcells
CD7	0	1.56725	0.532	0.1	NKcells
HCST	0	1.53381	0.848	0.305	NKcells
HOPX	0	1.48936	0.441	0.059	NKcells
AC092580.4	0	1.36546	0.425	0.054	NKcells
ID2	0	1.33976	0.626	0.284	NKcells
IFITM2	0	1.32904	0.804	0.392	NKcells
CLIC3	0	1.31768	0.338	0.034	NKcells
IL32	0	1.30201	0.802	0.354	NKcells
C12orf75	0	1.28812	0.474	0.111	NKcells
CCL4	0	1.26994	0.632	0.164	NKcells
GZMM	0	1.25963	0.476	0.081	NKcells
PYHIN1	0	1.22351	0.387	0.05	NKcells
PTPRCAP	0	1.21382	0.811	0.393	NKcells
ITGB2	0	1.20738	0.579	0.181	NKcells
CD2	0	1.19998	0.514	0.124	NKcells
FCGR3A	0	1.1792	0.502	0.084	NKcells
CD52	0	1.17456	0.809	0.437	NKcells
RARRES3	0	1.13427	0.565	0.27	NKcells
CD99	0	1.11508	0.584	0.264	NKcells
IFITM1	0	1.11046	0.417	0.191	NKcells
MYO1F	0	1.10155	0.473	0.124	NKcells
LITAF	0	1.09493	0.491	0.245	NKcells
EVL	0	1.07246	0.548	0.232	NKcells
SAMD3	0	1.04968	0.33	0.044	NKcells
PFN1	0	1.04721	0.962	0.84	NKcells
PTPRC	0	1.02628	0.692	0.282	NKcells
LCK	0	1.02166	0.436	0.112	NKcells
PLEK	0	0.994682	0.429	0.131	NKcells
TMSB4X	0	0.977246	1	0.886	NKcells
GIMAP7	0	0.935117	0.492	0.165	NKcells
RAP1B	0	0.90889	0.566	0.411	NKcells
RNF213	0	0.901613	0.453	0.261	NKcells
CD3E	0	0.901523	0.445	0.176	NKcells
SH3BGRL3	0	0.898226	0.89	0.724	NKcells
ARL4C	0	0.893303	0.382	0.19	NKcells
CD3D	0	0.892927	0.428	0.199	NKcells
CALM1	0	0.87609	0.725	0.566	NKcells
PPP2R5C	0	0.859204	0.447	0.309	NKcells
BIN2	0	0.849495	0.365	0.215	NKcells
MYL12A	0	0.842273	0.828	0.711	NKcells
CCND3	0	0.840596	0.386	0.202	NKcells
PLAC8	0	0.835408	0.484	0.353	NKcells
TBC1D10C	0	0.822364	0.343	0.133	NKcells
ACTB	0	0.812749	0.978	0.908	NKcells
2020-09-07	0	0.806469	0.546	0.435	NKcells
ITGB1	0	0.805413	0.37	0.213	NKcells
DOK2	0	0.792195	0.327	0.117	NKcells
RAC2	0	0.778924	0.554	0.446	NKcells
ARHGDIB	0	0.761576	0.726	0.581	NKcells
CLEC2B	0	0.748075	0.327	0.149	NKcells
SPN	0	0.747784	0.312	0.16	NKcells
ANXA1	0	0.725014	0.46	0.206	NKcells
CFL1	0	0.713949	0.884	0.794	NKcells
LSP1	0	0.712239	0.564	0.425	NKcells
GIMAP4	0	0.711263	0.419	0.178	NKcells
TXNIP	0	0.702182	0.736	0.626	NKcells
MYL12B	0	0.682178	0.589	0.52	NKcells
HLA-E	0	0.677366	0.863	0.743	NKcells
ALOX5AP	0	0.66222	0.31	0.131	NKcells
TMSB10	0	0.650221	0.996	0.909	NKcells
ARPC2	0	0.599395	0.757	0.673	NKcells
HLA-DPB1	0	0.598418	0.59	0.265	NKcells
CORO1A	0	0.588016	0.74	0.62	NKcells
MALAT1	0	0.572258	1	0.984	NKcells
ACTG1	0	0.568836	0.75	0.675	NKcells
S100A4	0	0.542669	0.917	0.698	NKcells
LIMD2	3.56938e-301	0.653441	0.478	0.324	NKcells
PPP1R18	5.179e-297	0.762665	0.345	0.198	NKcells
TRAF3IP3	1.20603e-291	0.736538	0.415	0.272	NKcells
AES	1.36928e-288	0.775225	0.415	0.278	NKcells
CTSC	8.15502e-267	0.73156	0.395	0.261	NKcells
CRIP1	4.19206e-258	0.549296	0.415	0.258	NKcells
COMMD6	3.49869e-255	0.546365	0.623	0.574	NKcells
FAM49B	4.20815e-235	0.756352	0.414	0.306	NKcells
PSMB9	2.21755e-226	0.552417	0.591	0.553	NKcells
ACAP1	9.59615e-210	0.665955	0.35	0.229	NKcells
VAMP2	9.04588e-198	0.632035	0.494	0.43	NKcells
LCP1	1.19745e-194	0.547012	0.389	0.26	NKcells
LYAR	5.57694e-174	0.727375	0.306	0.203	NKcells
N4BP2L2	2.72029e-148	0.60896	0.431	0.366	NKcells
RHOC	5.211e-142	0.679166	0.304	0.216	NKcells
PCSK7	4.26988e-140	0.664616	0.317	0.231	NKcells
C9orf142	4.63767e-138	0.695544	0.315	0.234	NKcells
TCF25	1.30977e-135	0.714215	0.428	0.395	NKcells
ARPC4	1.2443e-133	0.612653	0.376	0.301	NKcells
PPP1CA	4.5342e-130	0.571794	0.499	0.501	NKcells
ARL6IP5	5.16686e-127	0.564858	0.46	0.424	NKcells
GPSM3	1.02226e-118	0.513685	0.392	0.314	NKcells
OSTF1	3.60202e-114	0.627553	0.348	0.286	NKcells
CHST12	4.44187e-106	0.702812	0.33	0.278	NKcells
SCP2	3.18863e-101	0.61626	0.324	0.264	NKcells
YWHAZ	6.42485e-94	0.512417	0.482	0.487	NKcells
ACTR3	6.11307e-93	0.550552	0.441	0.429	NKcells
CAPZB	6.98979e-90	0.565043	0.404	0.374	NKcells
JAK1	2.22442e-80	0.616245	0.326	0.282	NKcells
CDC42SE1	1.27702e-74	0.67193	0.312	0.262	NKcells
CIB1	3.65633e-58	0.5317	0.363	0.352	NKcells
STK4	1.36568e-48	0.509168	0.325	0.304	NKcells
ARGLU1	1.48989e-34	0.505252	0.348	0.356	NKcells
YWHAQ	1.80291e-29	0.508165	0.326	0.339	NKcells
LYZ	0	4.09364	0.934	0.136	Myeloid
S100A9	0	4.00618	0.933	0.378	Myeloid
S100A8	0	3.85657	0.875	0.381	Myeloid
LST1	0	3.01895	0.91	0.102	Myeloid
AIF1	0	2.93869	0.872	0.079	Myeloid
S100A12	0	2.56552	0.533	0.06	Myeloid
FCN1	0	2.53981	0.794	0.041	Myeloid
MNDA	0	2.5055	0.742	0.029	Myeloid
IFITM3	0	2.48149	0.705	0.111	Myeloid
TYROBP	0	2.46571	0.945	0.206	Myeloid
FCER1G	0	2.4511	0.888	0.125	Myeloid
SAT1	0	2.40704	0.877	0.372	Myeloid
VCAN	0	2.2494	0.552	0.012	Myeloid
IL8	0	2.09313	0.373	0.018	Myeloid
SERPINA1	0	2.07191	0.644	0.028	Myeloid
MS4A6A	0	1.90858	0.547	0.013	Myeloid
FTL	0	1.86467	0.995	0.929	Myeloid
CSTA	0	1.84105	0.586	0.012	Myeloid
CST3	0	1.81564	0.873	0.34	Myeloid
CTSS	0	1.8087	0.874	0.411	Myeloid
FOS	0	1.79458	0.893	0.48	Myeloid
S100A11	0	1.78784	0.896	0.477	Myeloid
MS4A7	0	1.7859	0.432	0.012	Myeloid
CYBB	0	1.75664	0.593	0.042	Myeloid
CFD	0	1.7482	0.516	0.034	Myeloid
RETN	0	1.74106	0.405	0.014	Myeloid
CLEC12A	0	1.73558	0.532	0.013	Myeloid
COTL1	0	1.73471	0.711	0.137	Myeloid
GPX1	0	1.71313	0.818	0.425	Myeloid
S100A6	0	1.69358	0.959	0.734	Myeloid
LGALS2	0	1.67142	0.397	0.013	Myeloid
CD14	0	1.66997	0.467	0.012	Myeloid
HLA-DRA	0	1.64584	0.881	0.29	Myeloid
S100A4	0	1.63172	0.956	0.691	Myeloid
FTH1	0	1.6125	0.971	0.907	Myeloid
FGL2	0	1.59598	0.561	0.038	Myeloid
IFI30	0	1.57552	0.422	0.021	Myeloid
STXBP2	0	1.53937	0.569	0.178	Myeloid
MAFB	0	1.49234	0.412	0.013	Myeloid
DUSP6	0	1.48392	0.522	0.114	Myeloid
EGR1	0	1.4549	0.468	0.105	Myeloid
NAMPT	0	1.4436	0.49	0.103	Myeloid
TNFSF13B	0	1.42093	0.471	0.021	Myeloid
TYMP	0	1.39911	0.624	0.344	Myeloid
PYCARD	0	1.37515	0.659	0.232	Myeloid
CFP	0	1.34615	0.445	0.016	Myeloid
MPEG1	0	1.33886	0.428	0.012	Myeloid
MT2A	0	1.30725	0.537	0.182	Myeloid
C1orf162	0	1.30145	0.549	0.086	Myeloid
HLA-DRB1	0	1.29721	0.657	0.214	Myeloid
TSPO	0	1.27131	0.76	0.447	Myeloid
SPI1	0	1.26156	0.412	0.045	Myeloid
GABARAP	0	1.25809	0.684	0.364	Myeloid
RP11-290F20.3	0	1.24523	0.332	0.01	Myeloid
HLA-DPA1	0	1.24365	0.576	0.205	Myeloid
NFKBIZ	0	1.24191	0.452	0.113	Myeloid
CLEC7A	0	1.22679	0.422	0.074	Myeloid
LGALS1	0	1.2114	0.925	0.601	Myeloid
PSAP	0	1.21116	0.834	0.56	Myeloid
SOD2	0	1.19774	0.427	0.134	Myeloid
AP1S2	0	1.19715	0.589	0.304	Myeloid
TKT	0	1.19562	0.62	0.307	Myeloid
LINC00936	0	1.18392	0.381	0.063	Myeloid
GCA	0	1.17358	0.42	0.091	Myeloid
S100A10	0	1.15394	0.751	0.4	Myeloid
TNFSF10	0	1.14096	0.387	0.106	Myeloid
NEAT1	0	1.13826	0.878	0.658	Myeloid
DUSP1	0	1.13505	0.883	0.56	Myeloid
FCGR3A	0	1.13213	0.313	0.114	Myeloid
CD68	0	1.1124	0.352	0.023	Myeloid
FKBP1A	0	1.11201	0.67	0.377	Myeloid
SDCBP	0	1.11118	0.501	0.166	Myeloid
RGS2	0	1.10609	0.492	0.218	Myeloid
KCTD12	0	1.09907	0.314	0.009	Myeloid
FAM26F	0	1.09761	0.308	0.061	Myeloid
VAMP5	0	1.09714	0.473	0.2	Myeloid
FPR1	0	1.09298	0.326	0.004	Myeloid
RNASE6	0	1.08884	0.327	0.043	Myeloid
NUP214	0	1.08578	0.384	0.075	Myeloid
TMEM176B	0	1.08015	0.33	0.046	Myeloid
2020-03-01	0	1.07451	0.349	0.017	Myeloid
CD36	0	1.06608	0.342	0.053	Myeloid
GRN	0	1.05686	0.609	0.325	Myeloid
NPC2	0	1.05562	0.757	0.477	Myeloid
ZFP36L1	0	1.05401	0.5	0.294	Myeloid
PILRA	0	1.05073	0.305	0.006	Myeloid
VMP1	0	1.04997	0.421	0.175	Myeloid
CARD16	0	1.04733	0.558	0.238	Myeloid
AMICA1	0	1.0452	0.364	0.034	Myeloid
SAMHD1	0	1.04515	0.456	0.129	Myeloid
NCF1	0	1.02254	0.378	0.194	Myeloid
ZEB2	0	1.01924	0.412	0.064	Myeloid
RAB31	0	1.0178	0.318	0.017	Myeloid
SH3BGRL3	0	1.01747	0.909	0.72	Myeloid
HCK	0	0.999172	0.31	0.009	Myeloid
BCL2A1	0	0.993344	0.313	0.052	Myeloid
LCP1	0	0.990029	0.579	0.228	Myeloid
CRIP1	0	0.989492	0.434	0.254	Myeloid
NFKBIA	0	0.987051	0.66	0.43	Myeloid
CEBPB	0	0.985823	0.432	0.208	Myeloid
HLA-DPB1	0	0.981722	0.598	0.263	Myeloid
APLP2	0	0.975644	0.418	0.17	Myeloid
PTPRE	0	0.96446	0.369	0.059	Myeloid
LYN	0	0.96423	0.349	0.093	Myeloid
ZFP36	0	0.953601	0.714	0.465	Myeloid
FCGRT	0	0.951623	0.444	0.2	Myeloid
GLIPR1	0	0.948872	0.431	0.098	Myeloid
NCF2	0	0.94649	0.311	0.016	Myeloid
LTA4H	0	0.944941	0.393	0.189	Myeloid
TMSB10	0	0.941954	0.994	0.909	Myeloid
SLC7A7	0	0.941753	0.311	0.038	Myeloid
FGR	0	0.924669	0.378	0.058	Myeloid
CD44	0	0.923941	0.512	0.249	Myeloid
LAMTOR4	0	0.923503	0.699	0.487	Myeloid
LYST	0	0.919541	0.366	0.068	Myeloid
FYB	0	0.914427	0.563	0.179	Myeloid
ACTR2	0	0.909881	0.491	0.244	Myeloid
ARPC1B	0	0.900415	0.73	0.51	Myeloid
IQGAP1	0	0.900219	0.469	0.218	Myeloid
CMTM6	0	0.897307	0.433	0.187	Myeloid
ACTB	0	0.896778	0.99	0.906	Myeloid
ASAH1	0	0.895219	0.444	0.237	Myeloid
IER2	0	0.890749	0.634	0.482	Myeloid
MARCKS	0	0.890022	0.32	0.14	Myeloid
TNFRSF1B	0	0.887994	0.344	0.08	Myeloid
GMFG	0	0.881262	0.76	0.535	Myeloid
HLA-DMA	0	0.879982	0.397	0.137	Myeloid
GLUL	0	0.875818	0.339	0.121	Myeloid
CTSD	0	0.873126	0.473	0.287	Myeloid
TMSB4X	0	0.872709	0.999	0.886	Myeloid
HLA-DQB1	0	0.869675	0.395	0.103	Myeloid
RNF130	0	0.861854	0.331	0.093	Myeloid
CASP1	0	0.85933	0.4	0.134	Myeloid
TIMP1	0	0.855954	0.544	0.302	Myeloid
JUND	0	0.851474	0.431	0.28	Myeloid
POU2F2	0	0.836147	0.406	0.236	Myeloid
GNAI2	0	0.832903	0.431	0.237	Myeloid
WSB1	0	0.8329	0.384	0.163	Myeloid
IFITM2	0	0.830041	0.629	0.42	Myeloid
TUBA1A	0	0.82678	0.347	0.108	Myeloid
DAZAP2	0	0.819591	0.577	0.37	Myeloid
LGALS9	0	0.818343	0.314	0.055	Myeloid
CDC42	0	0.816761	0.676	0.507	Myeloid
RHOA	0	0.811922	0.685	0.519	Myeloid
KLF6	0	0.81131	0.684	0.471	Myeloid
SKAP2	0	0.810008	0.323	0.092	Myeloid
LAPTM5	0	0.80251	0.621	0.327	Myeloid
C10orf54	0	0.796873	0.434	0.236	Myeloid
ZYX	0	0.795149	0.307	0.065	Myeloid
PTP4A2	0	0.792584	0.456	0.275	Myeloid
CCNL1	0	0.792198	0.512	0.384	Myeloid
LY96	0	0.791455	0.502	0.262	Myeloid
AP2S1	0	0.79	0.559	0.397	Myeloid
HSBP1	0	0.784618	0.398	0.229	Myeloid
BRI3	0	0.782967	0.313	0.15	Myeloid
RHOG	0	0.78135	0.449	0.223	Myeloid
SERPINB1	0	0.78098	0.388	0.175	Myeloid
VAMP8	0	0.779097	0.605	0.43	Myeloid
H2AFY	0	0.775636	0.422	0.261	Myeloid
ZFAND5	0	0.775168	0.368	0.204	Myeloid
ANXA1	0	0.766605	0.51	0.197	Myeloid
RAC1	0	0.764706	0.567	0.452	Myeloid
MTPN	0	0.76448	0.404	0.234	Myeloid
SRGN	0	0.746074	0.911	0.737	Myeloid
PFDN5	0	0.743862	0.92	0.819	Myeloid
BLOC1S1	0	0.73931	0.563	0.429	Myeloid
ARPC5	0	0.734298	0.643	0.48	Myeloid
CALM2	0	0.71911	0.844	0.744	Myeloid
ARRB2	0	0.719108	0.326	0.093	Myeloid
C14orf2	0	0.717369	0.828	0.699	Myeloid
ARPC3	0	0.698284	0.707	0.626	Myeloid
OAZ1	0	0.687571	0.934	0.848	Myeloid
LRRFIP1	0	0.680322	0.502	0.332	Myeloid
MOB1A	0	0.6777	0.395	0.23	Myeloid
DYNLT1	0	0.67529	0.329	0.169	Myeloid
H3F3A	0	0.672	0.934	0.839	Myeloid
NDUFB1	0	0.671864	0.696	0.587	Myeloid
PLEK	0	0.661591	0.388	0.137	Myeloid
VASP	0	0.641776	0.318	0.152	Myeloid
SELL	0	0.630112	0.313	0.146	Myeloid
ANXA2	0	0.615135	0.561	0.433	Myeloid
VIM	0	0.597209	0.782	0.615	Myeloid
MT-CO1	0	0.593222	0.985	0.932	Myeloid
EMP3	0	0.584451	0.741	0.624	Myeloid
CD37	0	0.573678	0.545	0.334	Myeloid
ITGB2	0	0.563339	0.48	0.196	Myeloid
JUNB	0	0.561624	0.711	0.566	Myeloid
FAM65B	0	0.559374	0.314	0.116	Myeloid
TCEB2	0	0.549107	0.803	0.707	Myeloid
H3F3B	0	0.53824	0.866	0.793	Myeloid
MT-ND3	0	0.530664	0.948	0.837	Myeloid
HSD17B11	2.87508e-299	0.708643	0.39	0.241	Myeloid
MCL1	2.82325e-290	0.567703	0.61	0.484	Myeloid
CAP1	6.2461e-284	0.625795	0.492	0.354	Myeloid
FLNA	1.47301e-277	0.551652	0.322	0.168	Myeloid
EVI2B	3.09378e-272	0.52386	0.595	0.467	Myeloid
CTSB	4.93468e-267	0.686274	0.322	0.186	Myeloid
ZFAS1	5.57362e-265	0.585588	0.517	0.398	Myeloid
ANXA5	1.522e-257	0.66757	0.441	0.325	Myeloid
POMP	1.11068e-253	0.595902	0.553	0.472	Myeloid
AHNAK	3.46374e-249	0.636444	0.368	0.23	Myeloid
YWHAB	1.82967e-237	0.547457	0.564	0.486	Myeloid
PCBP1	1.38374e-234	0.541036	0.588	0.523	Myeloid
PPT1	2.44717e-231	0.66869	0.314	0.191	Myeloid
PGLS	1.05415e-217	0.63524	0.333	0.212	Myeloid
CNPY3	1.4469e-215	0.643283	0.386	0.271	Myeloid
CSTB	3.13341e-204	0.593475	0.524	0.455	Myeloid
FAM45A	2.78188e-203	0.628127	0.302	0.185	Myeloid
ABRACL	4.98057e-203	0.534091	0.377	0.248	Myeloid
CAPZA2	3.26891e-191	0.594979	0.426	0.331	Myeloid
MSN	3.41168e-183	0.529942	0.384	0.272	Myeloid
STK17B	6.14518e-164	0.548799	0.377	0.275	Myeloid
GDI2	7.28583e-163	0.557532	0.434	0.355	Myeloid
PLAC8	1.12896e-161	0.574903	0.452	0.358	Myeloid
RTN4	7.0228e-161	0.569254	0.412	0.329	Myeloid
EVI2A	3.10497e-160	0.591756	0.359	0.258	Myeloid
PRR13	1.21396e-156	0.517258	0.42	0.327	Myeloid
CAPZA1	5.7682e-154	0.534008	0.421	0.334	Myeloid
PPP1CB	8.41683e-146	0.599268	0.338	0.244	Myeloid
TALDO1	1.21963e-143	0.541448	0.444	0.385	Myeloid
ISG15	5.9739e-126	0.595527	0.465	0.406	Myeloid
POLE4	2.01886e-119	0.571029	0.33	0.254	Myeloid
PKM	4.29696e-106	0.507597	0.413	0.361	Myeloid
XRN2	7.00409e-101	0.505992	0.304	0.232	Myeloid
RHOB	1.56311e-81	0.550451	0.347	0.288	Myeloid
HBB	0	4.82897	0.99	0.807	Erythrocytes
HBA2	0	4.5748	0.984	0.736	Erythrocytes
HBA1	0	4.4355	0.987	0.704	Erythrocytes
HBD	0	3.84208	0.946	0.334	Erythrocytes
HBM	0	3.72164	0.839	0.154	Erythrocytes
AHSP	0	3.31961	0.927	0.203	Erythrocytes
CA1	0	3.22161	0.828	0.139	Erythrocytes
ALAS2	0	2.5086	0.854	0.042	Erythrocytes
GYPA	0	2.45551	0.685	0.034	Erythrocytes
SLC25A37	0	2.29602	0.809	0.117	Erythrocytes
CA2	0	2.1317	0.543	0.069	Erythrocytes
HEMGN	0	2.00633	0.628	0.033	Erythrocytes
SNCA	0	2.00271	0.753	0.031	Erythrocytes
GYPB	0	1.99007	0.638	0.026	Erythrocytes
BLVRB	0	1.94745	0.798	0.29	Erythrocytes
PRDX2	0	1.76859	0.705	0.469	Erythrocytes
HMBS	0	1.60118	0.569	0.152	Erythrocytes
EIF1AY	0	1.3599	0.471	0.066	Erythrocytes
BPGM	0	1.35288	0.489	0.062	Erythrocytes
BNIP3L	0	1.33323	0.596	0.134	Erythrocytes
UROD	0	1.26859	0.49	0.17	Erythrocytes
SLC25A39	0	1.23237	0.676	0.313	Erythrocytes
ARL4A	0	1.12747	0.365	0.151	Erythrocytes
FECH	0	1.12463	0.477	0.04	Erythrocytes
GYPC	0	1.11308	0.729	0.473	Erythrocytes
IFI27	0	1.11176	0.412	0.179	Erythrocytes
SELENBP1	0	1.09987	0.43	0.011	Erythrocytes
MYL4	0	1.08424	0.37	0.024	Erythrocytes
EPB42	0	1.06925	0.424	0.024	Erythrocytes
FAM210B	0	1.0596	0.457	0.052	Erythrocytes
H1F0	0	1.05803	0.314	0.049	Erythrocytes
RHAG	0	1.02186	0.356	0.009	Erythrocytes
STRADB	0	1.00989	0.439	0.041	Erythrocytes
UBB	0	0.98581	0.897	0.786	Erythrocytes
KLF1	0	0.979413	0.367	0.02	Erythrocytes
TFRC	0	0.97918	0.319	0.075	Erythrocytes
CAT	0	0.97618	0.456	0.113	Erythrocytes
TSPO2	0	0.958791	0.338	0.005	Erythrocytes
RFESD	0	0.925325	0.354	0.033	Erythrocytes
RHCE	0	0.916392	0.333	0.009	Erythrocytes
SLC2A1	0	0.859352	0.328	0.027	Erythrocytes
FBXO7	0	0.829861	0.478	0.188	Erythrocytes
SMIM1	0	0.807156	0.309	0.041	Erythrocytes
MPP1	0	0.805044	0.365	0.053	Erythrocytes
GMPR	0	0.792507	0.34	0.065	Erythrocytes
NCOA4	0	0.789267	0.45	0.165	Erythrocytes
STOM	0	0.77248	0.436	0.125	Erythrocytes
DMTN	0	0.770202	0.306	0.011	Erythrocytes
MAP2K3	0	0.763029	0.416	0.142	Erythrocytes
TFDP1	0	0.762456	0.325	0.092	Erythrocytes
NFE2	0	0.712183	0.309	0.029	Erythrocytes
BSG	0	0.705974	0.678	0.499	Erythrocytes
OAT	0	0.667792	0.326	0.124	Erythrocytes
RGCC	0	0.625665	0.356	0.111	Erythrocytes
CD36	0	0.607938	0.31	0.073	Erythrocytes
RPIA	0	0.551059	0.354	0.128	Erythrocytes
CMAS	0	0.541071	0.301	0.109	Erythrocytes
GLRX5	1.71358e-306	0.591087	0.333	0.145	Erythrocytes
LGALS3	1.92229e-275	0.646236	0.412	0.216	Erythrocytes
FKBP8	2.09505e-272	0.595014	0.6	0.41	Erythrocytes
MKRN1	3.05395e-258	0.637403	0.375	0.185	Erythrocytes
HAGH	8.50335e-197	0.561205	0.422	0.26	Erythrocytes
RAD23A	8.32025e-193	0.61108	0.55	0.432	Erythrocytes
EIF2AK1	2.964e-181	0.529227	0.354	0.206	Erythrocytes
YBX3	5.00137e-176	0.527491	0.378	0.222	Erythrocytes
TOP1	2.37422e-110	0.51234	0.437	0.328	Erythrocytes
HMGB2	1.64276e-100	1.08953	0.435	0.382	Erythrocytes
MGST3	1.30805e-96	0.743985	0.447	0.394	Erythrocytes
TUBA1B	0.00472146	0.775061	0.426	0.56	Erythrocytes
HLA-DQA1	0	2.20556	0.792	0.082	DCs
IRF8	0	2.01615	0.564	0.031	DCs
FCER1A	0	1.89753	0.531	0.003	DCs
PLD4	0	1.82041	0.593	0.016	DCs
LILRA4	0	1.78509	0.371	0.001	DCs
RNASE6	0	1.57377	0.7	0.08	DCs
HLA-DMB	0	1.36276	0.661	0.056	DCs
CD1C	0	1.17421	0.339	0.006	DCs
GAPT	0	1.09131	0.355	0.022	DCs
SERPINF1	0	1.0541	0.313	0.004	DCs
TGFBI	0	0.988992	0.41	0.025	DCs
GSN	0	0.941881	0.453	0.027	DCs
CSF2RA	0	0.763357	0.319	0.014	DCs
HLA-DQB1	4.48677e-297	2.14151	0.814	0.141	DCs
AMICA1	2.1555e-262	1.19255	0.616	0.078	DCs
HLA-DQA2	7.51683e-257	1.62176	0.534	0.064	DCs
HLA-DPA1	2.99933e-244	2.26912	0.928	0.254	DCs
HLA-DMA	6.35202e-243	1.61365	0.821	0.17	DCs
HLA-DRA	9.91108e-227	2.46014	0.987	0.37	DCs
HLA-DPB1	1.96291e-224	2.40849	0.945	0.307	DCs
HLA-DRB1	1.34921e-223	2.28649	0.935	0.273	DCs
GPR183	2.11089e-215	1.3489	0.521	0.067	DCs
CD74	2.44533e-177	2.081	0.99	0.754	DCs
PTPRE	1.27634e-160	1.09127	0.567	0.1	DCs
MPEG1	3.20598e-158	0.975667	0.469	0.069	DCs
CAPG	1.07707e-151	0.946116	0.515	0.089	DCs
FCER1G	2.37563e-151	1.0999	0.863	0.231	DCs
ALDH2	2.13802e-140	0.813186	0.332	0.042	DCs
LGALS2	9.76269e-138	1.10946	0.427	0.066	DCs
BCL11A	2.30724e-135	1.08149	0.375	0.056	DCs
C1orf162	4.37301e-135	1.08651	0.651	0.149	DCs
IGSF6	1.88696e-133	0.751784	0.339	0.044	DCs
LY86	7.8931e-130	0.742646	0.378	0.055	DCs
SAMHD1	3.68588e-129	1.08747	0.668	0.173	DCs
CST3	1.70201e-118	1.75753	0.902	0.413	DCs
MGST2	5.42858e-117	0.809787	0.407	0.072	DCs
CLEC4A	2.77127e-116	0.676693	0.322	0.044	DCs
GPX1	1.33457e-107	1.09942	0.906	0.478	DCs
2020-03-01	9.20115e-98	0.622475	0.365	0.063	DCs
ALOX5AP	3.57381e-94	1.39932	0.557	0.154	DCs
DPYSL2	4.14747e-94	0.692471	0.41	0.084	DCs
PHACTR1	3.28364e-91	0.779641	0.391	0.081	DCs
CFP	5.42956e-89	0.819241	0.381	0.075	DCs
CPVL	4.15711e-88	1.24772	0.446	0.11	DCs
UGCG	6.18078e-87	1.27686	0.407	0.097	DCs
PARVG	2.25177e-85	0.650877	0.362	0.069	DCs
LGALS9	2.23781e-84	0.712043	0.414	0.091	DCs
CCDC88A	3.29548e-82	0.751672	0.397	0.093	DCs
GRN	4.50091e-82	0.939286	0.772	0.363	DCs
CCDC50	2.85774e-81	1.30452	0.414	0.106	DCs
FCGRT	3.71269e-80	0.870912	0.645	0.232	DCs
LSP1	2.77106e-77	0.999392	0.818	0.442	DCs
ACTB	1.0167e-76	0.937735	0.98	0.917	DCs
SELL	4.77202e-75	0.856926	0.554	0.168	DCs
PLEK	2.02558e-71	0.689078	0.57	0.171	DCs
ARPC1B	3.37075e-71	0.937811	0.837	0.54	DCs
IRF7	6.43897e-71	1.67357	0.495	0.167	DCs
SPINT2	1.1795e-70	0.68033	0.453	0.125	DCs
PYCARD	2.85673e-70	0.778733	0.707	0.29	DCs
TNFSF13B	5.85628e-69	0.507063	0.375	0.083	DCs
GLIPR1	1.9586e-66	0.678736	0.495	0.144	DCs
TAGLN2	8.592e-65	0.92795	0.765	0.403	DCs
VAMP8	1.96815e-63	0.90753	0.808	0.453	DCs
LYZ	7.85119e-63	0.741473	0.635	0.248	DCs
RNF130	5.12504e-60	0.735656	0.423	0.126	DCs
CNPY3	2.6482e-59	0.819545	0.638	0.285	DCs
C12orf75	9.37401e-59	1.12744	0.476	0.16	DCs
CAT	1.79141e-58	0.662781	0.453	0.141	DCs
PABPC1	1.24483e-53	0.679717	0.873	0.732	DCs
TMSB10	1.96259e-52	0.611577	0.984	0.921	DCs
CD37	1.02251e-51	0.688577	0.739	0.362	DCs
FGL2	7.70788e-47	0.54904	0.378	0.111	DCs
CTSH	1.77802e-46	0.622167	0.362	0.112	DCs
ACTG1	4.86604e-46	0.671351	0.889	0.684	DCs
VIM	5.88751e-46	0.686621	0.866	0.637	DCs
TPP1	1.24135e-45	0.704744	0.463	0.175	DCs
SMIM14	1.4738e-42	0.56484	0.336	0.104	DCs
GDI2	3.82987e-42	0.714364	0.655	0.365	DCs
CFL1	4.0018e-42	0.503768	0.932	0.806	DCs
MS4A6A	9.18188e-42	0.731099	0.313	0.088	DCs
H2AFY	1.86109e-41	0.765968	0.57	0.283	DCs
RBM3	2.27338e-41	0.645679	0.71	0.413	DCs
UCP2	3.9624e-41	0.76183	0.671	0.383	DCs
TMSB4X	6.088e-41	0.608359	0.987	0.902	DCs
ARPC3	6.17721e-41	0.643063	0.821	0.637	DCs
COTL1	5.10364e-40	0.748495	0.524	0.218	DCs
SKAP2	1.0968e-39	0.594153	0.368	0.124	DCs
TUBA1A	2.61986e-37	0.65285	0.394	0.141	DCs
NPC2	6.32086e-36	0.833689	0.772	0.516	DCs
PAK1	2.47321e-35	0.551079	0.336	0.119	DCs
COMMD6	1.8477e-34	0.644014	0.808	0.58	DCs
RNASET2	9.81078e-32	0.635535	0.713	0.447	DCs
RGS10	1.0958e-31	0.656227	0.459	0.213	DCs
FKBP1A	1.3399e-31	0.580105	0.664	0.418	DCs
LAMTOR1	2.28727e-30	0.535375	0.622	0.363	DCs
EIF3L	3.09567e-30	0.59763	0.72	0.477	DCs
S100A10	3.38154e-30	0.805256	0.661	0.449	DCs
STX7	7.91843e-30	0.523113	0.345	0.135	DCs
APP	1.94687e-28	0.872165	0.362	0.162	DCs
ANXA2	2.68659e-26	0.715364	0.635	0.45	DCs
TCF4	3.30279e-26	1.29533	0.414	0.223	DCs
GABARAP	5.34862e-26	0.568948	0.622	0.409	DCs
SNX3	6.41958e-26	0.817122	0.681	0.496	DCs
BRK1	3.10437e-25	0.515514	0.733	0.545	DCs
RAB11FIP1	3.85491e-25	0.505574	0.358	0.158	DCs
GZMB	2.04568e-24	1.21599	0.371	0.178	DCs
AP1S2	2.17816e-24	0.539128	0.573	0.344	DCs
PRKCB	2.3533e-24	0.517416	0.388	0.174	DCs
DBNL	9.09894e-22	0.510081	0.394	0.197	DCs
FOS	1.31629e-20	0.518668	0.713	0.538	DCs
PLAC8	1.36882e-19	1.06987	0.528	0.371	DCs
APEX1	1.27196e-16	0.53079	0.45	0.279	DCs
HIGD1A	1.44514e-15	0.659079	0.378	0.224	DCs
PKM	5.84825e-15	0.502452	0.531	0.367	DCs
PPP1R14B	1.95458e-10	0.731103	0.313	0.202	DCs
TXN	2.86858e-06	0.648816	0.72	0.584	DCs
SPINK2	0	1.83242	0.712	0.017	CD34
PRSS57	0	1.51942	0.742	0.009	CD34
SOX4	0	1.47448	0.742	0.079	CD34
IGLL1	0	1.2851	0.397	0.008	CD34
CYTL1	0	1.04608	0.572	0.015	CD34
C19orf77	0	1.04055	0.502	0.004	CD34
EGFL7	0	1.03637	0.598	0.012	CD34
MYB	0	0.816041	0.472	0.016	CD34
CRHBP	0	0.80862	0.349	0.001	CD34
CD34	0	0.779527	0.454	0.001	CD34
NREP	0	0.691263	0.406	0.017	CD34
EREG	0	0.653189	0.301	0.008	CD34
C1orf228	0	0.603141	0.389	0.018	CD34
GATA2	0	0.58978	0.314	0.001	CD34
MEST	0	0.563968	0.354	0.016	CD34
ALDH1A1	0	0.548697	0.371	0.015	CD34
PTPLA	0	0.507501	0.306	0.005	CD34
AKR1C3	1.38366e-269	0.692262	0.476	0.035	CD34
KIAA0125	1.10683e-260	1.19271	0.59	0.058	CD34
TSC22D1	4.63443e-259	0.684926	0.419	0.029	CD34
CLU	4.11636e-241	0.666338	0.367	0.023	CD34
HHEX	4.52205e-232	0.553751	0.38	0.026	CD34
NRIP1	4.19581e-231	0.613326	0.345	0.022	CD34
RAB13	1.6264e-221	0.596883	0.437	0.036	CD34
RP11-620J15.3	6.94524e-218	1.27637	0.681	0.096	CD34
CDK6	1.08611e-209	1.10782	0.686	0.1	CD34
CDCA7	6.56093e-209	0.550907	0.367	0.027	CD34
LAPTM4B	7.73526e-201	0.557237	0.362	0.028	CD34
NPDC1	3.76695e-182	0.532609	0.341	0.027	CD34
SOCS2	4.37993e-176	0.761168	0.419	0.042	CD34
LYL1	8.69213e-160	0.613184	0.463	0.054	CD34
SERPINB1	2.27614e-159	1.33298	0.865	0.203	CD34
H2AFY	1.75866e-135	1.25603	0.9	0.282	CD34
AIF1	2.30002e-135	0.523259	0.895	0.19	CD34
SYPL1	1.98929e-129	0.906797	0.738	0.165	CD34
SCCPDH	2.53278e-127	0.515758	0.437	0.059	CD34
NGFRAP1	1.28492e-124	0.808442	0.699	0.145	CD34
RPS23	3.08628e-120	0.818411	1	0.935	CD34
BEX4	1.43908e-119	0.612229	0.55	0.093	CD34
RPS24	3.19799e-119	0.913391	1	0.924	CD34
BCL11A	8.10549e-118	0.559638	0.41	0.057	CD34
RPS2	3.34308e-116	0.995458	1	0.9	CD34
ZFAS1	1.03406e-114	1.3302	0.939	0.412	CD34
RPL12	3.35447e-112	0.779789	1	0.938	CD34
RPS3	3.85788e-111	0.741405	1	0.946	CD34
EBPL	1.36798e-110	0.861108	0.651	0.157	CD34
RPS3A	4.86129e-110	0.808871	1	0.94	CD34
RPS6	2.66211e-109	0.737977	1	0.958	CD34
SLC40A1	3.15866e-108	0.52564	0.367	0.049	CD34
HNRNPA1	4.79603e-108	1.07532	0.996	0.777	CD34
RPL5	1.09444e-107	0.872171	1	0.865	CD34
STMN1	1.35569e-106	1.07911	0.852	0.257	CD34
RPL10A	8.75164e-105	0.77984	1	0.887	CD34
NPM1	3.60334e-101	1.0364	0.996	0.675	CD34
RPS4X	5.90785e-101	0.786142	1	0.946	CD34
IMPDH2	1.96702e-100	0.818961	0.812	0.252	CD34
RPS8	2.8188e-100	0.708214	1	0.941	CD34
RPL32	6.00622e-99	0.624285	1	0.966	CD34
SPINT2	5.17294e-98	0.608387	0.594	0.125	CD34
IGFBP7	5.7964e-98	0.558192	0.41	0.064	CD34
RPL7	1.06258e-95	0.72024	0.996	0.939	CD34
MGST2	1.59908e-95	0.517044	0.432	0.072	CD34
RPS18	3.58796e-95	0.648236	1	0.966	CD34
ESD	3.34649e-93	0.759355	0.738	0.208	CD34
GNB2L1	4.26189e-90	0.767505	0.991	0.863	CD34
RPL26	1.09911e-86	0.708499	1	0.937	CD34
RPS7	9.23758e-86	0.629958	1	0.901	CD34
RPS9	2.24061e-85	0.611088	1	0.924	CD34
SERPINB6	1.32048e-84	0.509344	0.493	0.098	CD34
EEF1A1	3.55256e-84	0.606832	1	0.963	CD34
RPL15	1.08671e-83	0.590822	1	0.933	CD34
ENO1	1.02561e-82	0.974757	0.948	0.51	CD34
RPS15A	1.67062e-82	0.559553	1	0.958	CD34
RPL37A	3.41657e-82	0.590492	1	0.943	CD34
BTF3	1.57066e-81	0.790673	0.983	0.761	CD34
CLEC11A	1.82518e-81	0.683993	0.393	0.072	CD34
HSP90AB1	7.53452e-80	0.893123	0.965	0.567	CD34
RPL31	1.16229e-79	0.688959	0.996	0.922	CD34
MSI2	2.54534e-79	0.745552	0.603	0.168	CD34
EIF3E	5.86093e-77	0.958579	0.969	0.671	CD34
RPSA	4.45495e-76	0.711616	0.996	0.833	CD34
RPS20	1.12629e-74	0.598895	1	0.902	CD34
C6orf48	3.06844e-74	0.788492	0.847	0.333	CD34
RPL11	4.43147e-74	0.534757	1	0.954	CD34
RPS12	3.11491e-73	0.610827	1	0.959	CD34
RPL3	9.86389e-72	0.5601	1	0.937	CD34
SELL	1.28547e-71	0.6151	0.633	0.168	CD34
HMGA1	3.12478e-71	0.880616	0.703	0.245	CD34
RPL34	4.84779e-71	0.560213	1	0.966	CD34
RPL22	2.18737e-70	0.622777	0.996	0.856	CD34
BZW2	1.87806e-69	0.564492	0.511	0.132	CD34
APEX1	7.77007e-69	0.744453	0.742	0.278	CD34
EPB41L4A-AS1	1.0259e-68	0.612591	0.541	0.143	CD34
HINT1	2.9691e-68	0.703945	0.987	0.73	CD34
RPL9	2.84776e-67	0.551388	1	0.908	CD34
MDK	5.29093e-67	0.558737	0.432	0.095	CD34
HPRT1	6.55442e-67	0.504915	0.559	0.152	CD34
RPLP0	9.26159e-67	0.618098	1	0.856	CD34
MLLT3	2.2763e-66	0.770812	0.472	0.12	CD34
HOPX	2.96991e-66	0.514634	0.485	0.11	CD34
RPL29	3.74544e-66	0.534044	1	0.915	CD34
CAT	7.74418e-66	0.578413	0.541	0.141	CD34
TALDO1	1.05766e-65	0.770713	0.852	0.392	CD34
WBP5	2.25626e-65	0.541219	0.406	0.088	CD34
RPL39	3.53298e-64	0.513572	1	0.957	CD34
RPL37	1.61229e-62	0.51356	1	0.934	CD34
ZNF22	1.0161e-61	0.615053	0.659	0.23	CD34
NAP1L1	1.25787e-61	0.770627	0.961	0.582	CD34
PABPC1	2.02068e-61	0.719276	0.978	0.732	CD34
RPL14	1.05922e-60	0.525992	1	0.904	CD34
SNHG8	2.35009e-60	0.736618	0.869	0.396	CD34
TPT1	4.55774e-60	0.622745	0.996	0.907	CD34
LDHB	1.01188e-58	0.726933	0.961	0.555	CD34
2020-09-06	1.17116e-58	0.687081	0.703	0.258	CD34
SNHG7	3.24706e-58	0.675184	0.524	0.157	CD34
LIMS1	4.46805e-55	0.515907	0.515	0.15	CD34
RNF130	6.55263e-54	0.514669	0.467	0.126	CD34
RPS5	1.41193e-53	0.533227	0.996	0.888	CD34
EEF1B2	3.52061e-53	0.616708	1	0.749	CD34
TKT	1.22733e-52	0.630091	0.79	0.35	CD34
EIF3L	2.83578e-52	0.670161	0.891	0.477	CD34
ARL2	4.22816e-52	0.510033	0.511	0.155	CD34
ATP5G2	2.77276e-47	0.567441	0.965	0.732	CD34
RP11-304L19.5	4.18482e-47	0.500187	0.41	0.116	CD34
HSD17B11	7.46317e-47	0.538469	0.677	0.26	CD34
NACA	2.03277e-46	0.500276	1	0.829	CD34
MGST1	3.88989e-46	0.566394	0.41	0.113	CD34
ANKRD28	1.3072e-45	0.783274	0.59	0.223	CD34
TAOK3	1.76017e-45	0.515415	0.603	0.216	CD34
HMGB1	2.2607e-44	0.718446	0.943	0.693	CD34
FABP5	1.10051e-43	0.542004	0.528	0.184	CD34
ST13	5.66441e-42	0.582996	0.786	0.402	CD34
CLNS1A	3.64573e-41	0.51052	0.62	0.257	CD34
GAPDH	7.22205e-41	0.592762	0.991	0.821	CD34
FBL	7.72066e-41	0.574874	0.773	0.37	CD34
EIF3M	3.41768e-40	0.530413	0.799	0.409	CD34
ANP32B	1.08721e-39	0.589501	0.86	0.472	CD34
EIF3D	8.4349e-38	0.530039	0.764	0.382	CD34
RPS4Y1	1.06873e-36	0.73383	0.493	0.179	CD34
HMGN1	1.02289e-35	0.560727	0.83	0.509	CD34
CCT4	1.67083e-34	0.543343	0.69	0.334	CD34
CD164	1.12846e-33	0.645741	0.786	0.436	CD34
KIAA0101	2.74098e-32	0.709807	0.402	0.14	CD34
MYC	8.4166e-31	0.671488	0.493	0.205	CD34
PRDX1	4.29844e-29	0.54183	0.838	0.519	CD34
DUT	5.06888e-27	0.523479	0.655	0.334	CD34
TUBA1B	8.0103e-26	0.536187	0.873	0.547	CD34
HMGN2	1.39949e-23	0.511381	0.843	0.548	CD34
