# Supplementary material for: Single‐cell RNA sequencing infers the role of malignant cells in drug‐resistant multiple myeloma
Source: Clin Transl Med. 2021 Dec 17;11(12):e653. doi: 10.1002/ctm2.653 (PMC8678945; doi:10.1002/ctm2.653)
Supplement: Supplementary file 5 — Table S3 [file CTM2-11-e653-s006.xlsx]

## Sheet: cluster.markers.Bcells
Supplementary Table S3. Differentially expressed genes for each cellular subtype in B cells
gene	p_val	avg_logFC	pct.1	pct.2	cluster
JUN	0	0.763881	0.815	0.571	0
DUSP1	0	0.632779	0.878	0.658	0
CITED2	0	0.619327	0.701	0.468	0
TRIB1	0	0.452192	0.716	0.429	0
BTG2	0	0.439148	0.83	0.625	0
DPEP1	0	0.412952	0.37	0.157	0
RRBP1	0	0.403971	0.821	0.548	0
PIM2	0	0.39466	0.815	0.6	0
XBP1	0	0.391058	0.968	0.828	0
MTDH	0	0.377649	0.948	0.818	0
ABCB9	0	0.358746	0.406	0.198	0
TXNDC11	0	0.342785	0.729	0.441	0
ZBTB38	0	0.3278	0.761	0.482	0
UBC	0	0.327188	0.973	0.853	0
CREB3L2	0	0.318986	0.557	0.258	0
FAM46C	0	0.318536	0.661	0.402	0
UBE2J1	0	0.315236	0.906	0.711	0
CLPTM1L	0	0.314748	0.664	0.414	0
ITM2C	0	0.306484	0.956	0.802	0
EAF2	0	0.289029	0.69	0.426	0
SPATS2	0	0.278406	0.583	0.326	0
GNG7	0	0.273981	0.644	0.382	0
ZBP1	0	0.264921	0.478	0.232	0
SSR4	0	0.264075	0.999	0.936	0
DERL3	0	0.264026	0.886	0.634	0
TXNDC5	0	0.263366	0.662	0.415	0
WIPI1	0	0.25641	0.493	0.231	0
HERPUD1	4.12755e-295	0.3457	0.901	0.747	0
MCL1	3.21768e-285	0.318173	0.798	0.604	0
IGLL5	4.70555e-282	0.408191	0.829	0.571	0
TSC22D3	5.01159e-282	0.309281	0.878	0.694	0
WHSC1	2.22214e-281	0.406633	0.504	0.306	0
TIMP1	1.18735e-274	0.323311	0.569	0.335	0
RP5-887A10.1	8.8924e-264	0.359777	0.481	0.255	0
KLF2	7.01632e-260	0.284962	0.659	0.443	0
FGFR3	2.30338e-254	0.270057	0.453	0.233	0
FOSB	1.81001e-253	0.352423	0.563	0.347	0
RNASET2	2.61795e-253	0.268063	0.777	0.562	0
ZFP36	2.64049e-253	0.285203	0.719	0.496	0
NFKBIA	3.82402e-253	0.322067	0.756	0.537	0
MT-ND1	1.56256e-249	0.32155	0.968	0.777	0
RGS2	3.50912e-247	0.401679	0.446	0.25	0
FOS	6.25346e-234	0.42092	0.797	0.587	0
CTA-292E10.6	4.21108e-221	0.499542	0.365	0.202	0
AC006129.4	8.35075e-215	0.277775	0.631	0.432	0
CCL3	1.3379e-210	0.353887	0.534	0.315	0
LAMP5	6.95014e-209	0.542449	0.311	0.159	0
MT-ND2	1.93225e-205	0.314511	0.992	0.874	0
MT-CYB	2.84398e-205	0.318977	0.987	0.836	0
RHOB	1.1786e-169	0.279703	0.589	0.425	0
ZFP36L2	2.64362e-161	0.274483	0.526	0.353	0
DPP7	3.41653e-159	0.254169	0.662	0.502	0
IGJ	5.44338e-153	0.508252	0.879	0.801	0
IER2	1.07074e-128	0.267561	0.724	0.563	0
ICAM3	5.67976e-120	0.265837	0.567	0.436	0
TNFRSF13B	1.91821e-85	0.266041	0.308	0.209	0
ADM	3.0304e-82	0.317299	0.284	0.188	0
JSRP1	2.44694e-69	0.283304	0.36	0.278	0
MYC	8.28255e-54	0.254029	0.411	0.325	0
FRZB	3.51912e-47	0.536332	0.282	0.215	0
HIST1H4C	0	2.18903	0.924	0.512	1
HIST1H1E	0	1.46855	0.738	0.18	1
HIST1H1D	0	1.33786	0.7	0.127	1
STMN1	0	1.26665	0.967	0.319	1
HIST2H2AC	0	1.16461	0.764	0.259	1
TUBA1B	0	1.14018	0.985	0.673	1
MKI67	0	1.10807	0.783	0.12	1
RRM2	0	1.08112	0.711	0.089	1
CKS1B	0	1.00851	0.918	0.324	1
TUBB	0	1.00772	0.975	0.646	1
LRRC26	0	0.943368	0.794	0.229	1
HMGB2	0	0.919012	0.918	0.373	1
KIAA0101	0	0.901704	0.8	0.131	1
TK1	0	0.887956	0.768	0.116	1
H2AFZ	0	0.880649	0.986	0.677	1
TOP2A	0	0.82133	0.715	0.105	1
DNMT1	0	0.821315	0.841	0.228	1
DUT	0	0.815438	0.909	0.447	1
PARP1	0	0.805854	0.916	0.601	1
TMPO	0	0.80167	0.822	0.227	1
HIST1H2AM	0	0.795899	0.595	0.071	1
TYMS	0	0.773716	0.762	0.103	1
UBE2T	0	0.769331	0.807	0.156	1
ANP32B	0	0.759998	0.947	0.59	1
ATAD2	0	0.7569	0.689	0.081	1
NUSAP1	0	0.742035	0.712	0.111	1
SMC2	0	0.713307	0.764	0.155	1
LILRB4	0	0.706984	0.762	0.24	1
ANP32E	0	0.690418	0.857	0.377	1
PHF19	0	0.689953	0.753	0.178	1
HMGN2	0	0.681266	0.953	0.609	1
PA2G4	0	0.658048	0.92	0.533	1
HSP90AA1	0	0.657518	0.963	0.704	1
TPX2	0	0.65224	0.658	0.1	1
HNRNPAB	0	0.648528	0.834	0.328	1
CENPF	0	0.645635	0.702	0.137	1
SMC4	0	0.640272	0.802	0.274	1
RPSAP58	0	0.62045	0.913	0.572	1
SET	0	0.61533	0.922	0.592	1
CCND2	0	0.599581	0.814	0.415	1
HSPD1	0	0.590158	0.91	0.535	1
CACYBP	0	0.588952	0.878	0.428	1
NUCKS1	0	0.58678	0.922	0.515	1
ASPM	0	0.569901	0.653	0.099	1
FABP5	0	0.569885	0.748	0.257	1
RANBP1	0	0.568158	0.908	0.498	1
TPM3	0	0.565848	0.892	0.513	1
CENPN	0	0.554629	0.686	0.128	1
HIST1H1B	0	0.553888	0.452	0.023	1
MT-CO3	0	0.55227	0.983	0.93	1
NCL	0	0.55092	0.939	0.678	1
CORO1A	0	0.549638	0.936	0.595	1
RPS21	0	0.542381	0.996	0.957	1
CRIP1	0	0.537153	0.591	0.147	1
HELLS	0	0.53457	0.601	0.088	1
CD320	0	0.531424	0.87	0.473	1
H3F3A	0	0.5309	0.991	0.894	1
NUF2	0	0.527892	0.653	0.09	1
HN1	0	0.522375	0.83	0.326	1
MYBL2	0	0.52209	0.597	0.078	1
TUBB4B	0	0.520643	0.89	0.482	1
RAN	0	0.520588	0.963	0.71	1
H1FX	0	0.518195	0.827	0.458	1
PTMA	0	0.516589	0.998	0.971	1
CLSPN	0	0.514695	0.562	0.046	1
CENPW	0	0.513661	0.653	0.109	1
RPA3	0	0.511757	0.877	0.403	1
BIRC5	0	0.510913	0.69	0.128	1
ILF3	0	0.509897	0.816	0.356	1
LBR	0	0.509035	0.748	0.254	1
ITGB7	0	0.508009	0.777	0.4	1
HMGB1	0	0.506261	0.976	0.738	1
SERBP1	0	0.504685	0.932	0.647	1
HNRNPU	0	0.502746	0.906	0.557	1
H2AFV	0	0.498845	0.889	0.48	1
CKS2	0	0.498788	0.827	0.304	1
SLC25A5	0	0.496374	0.965	0.72	1
ZWINT	0	0.49501	0.573	0.071	1
TPR	0	0.49472	0.808	0.374	1
CDK1	0	0.494657	0.62	0.082	1
FAM111B	0	0.490172	0.502	0.03	1
GAPDH	0	0.488696	0.997	0.909	1
YBX1	0	0.488208	0.973	0.823	1
SMC1A	0	0.487002	0.716	0.21	1
PRKDC	0	0.486663	0.764	0.264	1
SNRPE	0	0.485492	0.951	0.674	1
MCM7	0	0.483296	0.624	0.144	1
CHAF1A	0	0.482327	0.581	0.078	1
DHFR	0	0.481499	0.605	0.111	1
XRCC5	0	0.479508	0.858	0.44	1
PTPN7	0	0.472504	0.784	0.328	1
HDGF	0	0.468243	0.776	0.299	1
MGST1	0	0.466298	0.556	0.107	1
EIF2S2	0	0.46422	0.953	0.712	1
SRRM2	0	0.463645	0.862	0.474	1
SUZ12	0	0.462633	0.675	0.183	1
ZDHHC12	0	0.460334	0.828	0.402	1
NUDT1	0	0.459656	0.654	0.149	1
IFI16	0	0.457862	0.876	0.518	1
NAP1L1	0	0.454327	0.947	0.677	1
ENO1	0	0.449872	0.92	0.607	1
GTSE1	0	0.449855	0.532	0.07	1
PPP1R14B	0	0.44979	0.767	0.349	1
CHCHD2	0	0.44941	0.974	0.798	1
C20orf24	0	0.44877	0.861	0.49	1
HMGA1	0	0.447781	0.799	0.352	1
DNAJC9	0	0.444755	0.645	0.149	1
CENPM	0	0.442879	0.535	0.073	1
CCT3	0	0.442615	0.9	0.551	1
FAM111A	0	0.441428	0.524	0.079	1
TPI1	0	0.44078	0.943	0.676	1
CDKN3	0	0.440686	0.599	0.11	1
MT-ND6	0	0.438989	0.777	0.359	1
IDH2	0	0.438773	0.933	0.617	1
MRPS21	0	0.437468	0.91	0.591	1
SNRPD1	0	0.437339	0.901	0.53	1
PSME2	0	0.437144	0.957	0.724	1
YWHAH	0	0.436751	0.733	0.252	1
UBE2C	0	0.436109	0.696	0.139	1
SPC25	0	0.43249	0.471	0.035	1
USP1	0	0.430283	0.671	0.184	1
PLP2	0	0.429707	0.936	0.634	1
HNRNPD	0	0.4287	0.824	0.407	1
CKLF	0	0.427428	0.911	0.537	1
SLBP	0	0.425459	0.68	0.221	1
SMC3	0	0.425017	0.705	0.237	1
CCDC34	0	0.42438	0.562	0.107	1
FEN1	0	0.424161	0.594	0.14	1
ARPC2	0	0.422486	0.952	0.723	1
EZH2	0	0.421033	0.545	0.091	1
H2AFX	0	0.42087	0.569	0.121	1
MZT2B	0	0.418036	0.932	0.64	1
CARHSP1	0	0.414387	0.716	0.257	1
SHCBP1	0	0.414182	0.527	0.07	1
MAD2L1	0	0.411105	0.638	0.132	1
ESCO2	0	0.408907	0.469	0.026	1
UBE2S	0	0.403165	0.744	0.226	1
ADA	0	0.402373	0.73	0.28	1
PBK	0	0.401429	0.496	0.053	1
2020-09-11	0	0.401409	0.637	0.181	1
PSMA7	0	0.399085	0.952	0.741	1
TMEM106C	0	0.398591	0.613	0.173	1
PRC1	0	0.397982	0.557	0.09	1
POLE3	0	0.396358	0.756	0.303	1
DEK	0	0.394799	0.487	0.094	1
RNASEH2A	0	0.394601	0.58	0.142	1
BUB1	0	0.394124	0.55	0.096	1
GINS2	0	0.391644	0.45	0.059	1
ATAD5	0	0.390124	0.502	0.062	1
DTYMK	0	0.389938	0.667	0.178	1
EPRS	0	0.389062	0.791	0.419	1
SAMD9L	0	0.38731	0.72	0.335	1
MCM3	0	0.386747	0.546	0.116	1
CDT1	0	0.386678	0.491	0.062	1
GGH	0	0.386197	0.767	0.325	1
FUS	0	0.386009	0.81	0.39	1
CENPH	0	0.384645	0.576	0.111	1
HIST1H2AH	0	0.384598	0.392	0.025	1
TUBG1	0	0.382938	0.645	0.206	1
ANAPC11	0	0.382746	0.931	0.634	1
KIF20B	0	0.379769	0.608	0.119	1
FBXO5	0	0.379331	0.461	0.051	1
SUPT16H	0	0.379297	0.662	0.2	1
SSRP1	0	0.379215	0.737	0.294	1
RPS16	0	0.379024	0.998	0.981	1
NCAPD3	0	0.375628	0.489	0.069	1
NEB	0	0.37496	0.612	0.252	1
PDCD5	0	0.374263	0.905	0.576	1
CDK5RAP2	0	0.373826	0.527	0.104	1
ARPC5	0	0.371324	0.891	0.535	1
C1orf21	0	0.370223	0.65	0.216	1
STRA13	0	0.369176	0.716	0.274	1
PFDN2	0	0.367764	0.885	0.535	1
PCNA	0	0.366836	0.505	0.149	1
CMSS1	0	0.365071	0.774	0.355	1
DDX39A	0	0.364736	0.791	0.361	1
PRRC2C	0	0.360344	0.879	0.539	1
BOLA3	0	0.358806	0.817	0.403	1
LSM4	0	0.355604	0.851	0.466	1
CCT6A	0	0.355369	0.783	0.365	1
CTNNAL1	0	0.355342	0.475	0.08	1
RPS5	0	0.35421	0.996	0.959	1
CHD4	0	0.349538	0.646	0.23	1
PTTG1	0	0.348843	0.765	0.264	1
DDX46	0	0.348805	0.842	0.445	1
SGOL1	0	0.34862	0.469	0.057	1
CHEK1	0	0.348088	0.47	0.067	1
SNRPF	0	0.347927	0.88	0.511	1
ASF1B	0	0.347114	0.421	0.045	1
SIVA1	0	0.346651	0.868	0.479	1
UQCC2	0	0.346492	0.864	0.472	1
GMNN	0	0.345243	0.522	0.102	1
RPL36	0	0.343876	0.998	0.983	1
SNRPA1	0	0.343414	0.757	0.318	1
PPM1G	0	0.342506	0.806	0.405	1
MND1	0	0.34204	0.419	0.037	1
IMPDH2	0	0.34157	0.829	0.408	1
NASP	0	0.33962	0.693	0.261	1
CDCA5	0	0.337081	0.43	0.04	1
NCAPG	0	0.336781	0.41	0.044	1
APOBEC3B	0	0.335671	0.454	0.074	1
CBX3	0	0.334771	0.884	0.511	1
H2AFY	0	0.333333	0.722	0.297	1
MPC2	0	0.331817	0.87	0.492	1
BARD1	0	0.331127	0.498	0.094	1
LSM2	0	0.330165	0.82	0.422	1
DESI2	0	0.32891	0.637	0.237	1
ANKRD36C	0	0.328278	0.556	0.17	1
CBX5	0	0.328166	0.597	0.177	1
ITGB3BP	0	0.323042	0.615	0.176	1
BAZ1B	0	0.320905	0.657	0.239	1
ARHGAP11A	0	0.320106	0.452	0.066	1
POLD2	0	0.316421	0.734	0.334	1
CCNA2	0	0.316332	0.482	0.072	1
YBX3	0	0.316159	0.712	0.3	1
NUDT8	0	0.314626	0.564	0.195	1
IFI27L1	0	0.314501	0.658	0.25	1
DHX9	0	0.31201	0.64	0.231	1
WDR34	0	0.311166	0.423	0.084	1
DTL	0	0.311093	0.387	0.041	1
LARS	0	0.308055	0.716	0.304	1
CCT2	0	0.307785	0.783	0.383	1
CENPK	0	0.307074	0.404	0.049	1
CCR1	0	0.305551	0.445	0.109	1
CCT5	0	0.305441	0.779	0.381	1
CMC2	0	0.303799	0.608	0.204	1
PGP	0	0.303548	0.588	0.178	1
KIF22	0	0.302523	0.649	0.237	1
COA6	0	0.300598	0.691	0.285	1
CTCF	0	0.299218	0.528	0.154	1
SFPQ	0	0.298678	0.769	0.38	1
RAD21	0	0.298535	0.674	0.256	1
RPS28	0	0.298432	0.999	0.989	1
MCM4	0	0.298134	0.421	0.061	1
CASC5	0	0.296685	0.388	0.047	1
RABL6	0	0.29651	0.587	0.19	1
NONO	0	0.295575	0.752	0.332	1
IARS2	0	0.294433	0.61	0.227	1
RRM1	0	0.293656	0.448	0.083	1
TOPBP1	0	0.292279	0.441	0.078	1
CENPU	0	0.291277	0.401	0.055	1
MCM10	0	0.290616	0.349	0.027	1
LRR1	0	0.289392	0.475	0.088	1
C21orf58	0	0.28829	0.354	0.035	1
LMNB1	0	0.287408	0.435	0.077	1
ITGB1BP1	0	0.287389	0.626	0.254	1
EBP	0	0.28622	0.683	0.277	1
MRPL18	0	0.286101	0.727	0.331	1
GSPT1	0	0.285713	0.697	0.299	1
MCM5	0	0.283853	0.444	0.104	1
MXD3	0	0.283787	0.389	0.091	1
CKAP2L	0	0.282753	0.362	0.041	1
CDCA4	0	0.281817	0.418	0.073	1
FH	0	0.281482	0.646	0.254	1
RCSD1	0	0.280037	0.648	0.281	1
LYAR	0	0.279915	0.589	0.206	1
CDC6	0	0.279118	0.391	0.076	1
WDR76	0	0.278823	0.379	0.043	1
NDC80	0	0.278805	0.387	0.051	1
KHDRBS1	0	0.276005	0.709	0.306	1
SMARCA4	0	0.275217	0.625	0.24	1
XPO1	0	0.275203	0.575	0.179	1
WBP11	0	0.275121	0.685	0.273	1
KIFC1	0	0.274883	0.377	0.042	1
EXO1	0	0.273237	0.332	0.019	1
AURKB	0	0.27304	0.353	0.045	1
C19orf48	0	0.273008	0.602	0.216	1
NES	0	0.269715	0.351	0.095	1
C1orf35	0	0.268376	0.563	0.191	1
CENPP	0	0.268134	0.367	0.044	1
LRRFIP1	0	0.266243	0.743	0.327	1
NCAPG2	0	0.266103	0.35	0.034	1
NBPF10	0	0.265533	0.559	0.193	1
FKBP4	0	0.265034	0.614	0.25	1
FKBP5	0	0.26413	0.564	0.187	1
NFIC	0	0.263318	0.55	0.186	1
RAD51AP1	0	0.26323	0.315	0.032	1
UCHL5	0	0.26315	0.657	0.26	1
CEP57	0	0.262265	0.584	0.204	1
NBPF15	0	0.259983	0.558	0.199	1
DLGAP5	0	0.258952	0.412	0.066	1
SCLT1	0	0.258046	0.486	0.136	1
HMGXB4	0	0.257782	0.531	0.156	1
CEP350	0	0.257084	0.65	0.275	1
CDCA3	0	0.256092	0.35	0.051	1
GLRX2	0	0.255616	0.565	0.198	1
HRASLS2	0	0.255542	0.384	0.116	1
ARHGAP11B	0	0.255165	0.371	0.055	1
SYNE2	0	0.255059	0.419	0.096	1
POLR3K	0	0.252163	0.566	0.19	1
SKA2	0	0.251924	0.539	0.164	1
PAICS	0	0.25178	0.698	0.314	1
PKMYT1	0	0.250713	0.308	0.023	1
THRAP3	3.39261e-304	0.278753	0.76	0.376	1
RPS11	1.54319e-303	0.300666	0.999	0.969	1
CFL1	6.22241e-303	0.374572	0.983	0.833	1
NRD1	3.60458e-302	0.264552	0.714	0.334	1
DDIT4	3.65631e-300	0.456201	0.831	0.463	1
RBM39	1.30771e-298	0.40435	0.921	0.654	1
MRPL9	1.90882e-294	0.275844	0.752	0.368	1
ANKRD39	6.79005e-294	0.255916	0.57	0.231	1
RPS8	2.00999e-293	0.284083	0.999	0.979	1
SNRPD3	2.25028e-293	0.265359	0.783	0.393	1
GPATCH4	2.66908e-293	0.345402	0.706	0.339	1
PPIA	4.77892e-292	0.329993	0.985	0.851	1
TKT	4.67453e-290	0.268464	0.799	0.412	1
HIST1H1C	6.54482e-290	0.50493	0.879	0.605	1
RPS12	1.70894e-286	0.309183	0.998	0.983	1
UFD1L	2.5243e-284	0.266662	0.76	0.378	1
STAT1	2.73942e-284	0.381256	0.666	0.319	1
NDUFV2	1.31629e-282	0.395092	0.913	0.626	1
RPS15	2.58622e-282	0.294731	1	0.99	1
RPL19	1.07439e-280	0.267014	0.998	0.98	1
RPL27	2.87555e-277	0.270486	0.995	0.957	1
CDK4	8.37497e-276	0.253051	0.713	0.346	1
SRM	2.65326e-273	0.403331	0.879	0.573	1
PPA1	5.22792e-273	0.342158	0.88	0.545	1
PIN1	6.61612e-272	0.276322	0.79	0.419	1
VDAC1	5.65034e-271	0.290007	0.855	0.497	1
ACTG1	5.67658e-271	0.476781	0.941	0.706	1
EIF3A	1.29274e-270	0.292787	0.84	0.477	1
RPL23	1.34168e-266	0.315735	0.986	0.932	1
FDPS	1.07659e-265	0.318734	0.88	0.528	1
COX20	3.4658e-265	0.314988	0.861	0.514	1
HNRNPA3	5.41808e-264	0.289137	0.893	0.566	1
EBNA1BP2	1.14994e-262	0.259077	0.692	0.337	1
LY6E	1.47881e-261	0.366782	0.933	0.638	1
SSNA1	5.29564e-256	0.300993	0.85	0.505	1
COX8A	1.04027e-255	0.331749	0.969	0.761	1
LDHA	2.93284e-255	0.359385	0.908	0.593	1
RPL7A	2.47139e-253	0.289007	0.998	0.97	1
RBM8A	1.35717e-251	0.300971	0.906	0.599	1
RSL1D1	1.60069e-251	0.293562	0.844	0.498	1
MRPL14	2.93629e-251	0.250556	0.777	0.415	1
ARPC1B	4.06422e-250	0.31397	0.875	0.546	1
RPL13	4.33539e-250	0.280408	0.999	0.992	1
CYC1	1.05901e-248	0.324941	0.906	0.617	1
MZT2A	2.59784e-248	0.314186	0.904	0.571	1
PGAM1	1.33273e-246	0.270146	0.789	0.441	1
CLPP	5.1547e-246	0.261592	0.818	0.464	1
HNRNPA2B1	5.02738e-244	0.30295	0.968	0.753	1
RPS24	7.21147e-242	0.300634	0.994	0.96	1
TXN	2.23659e-238	0.295587	0.977	0.832	1
IL32	8.33325e-238	0.327227	0.587	0.273	1
SF3B2	6.22809e-234	0.273583	0.852	0.512	1
LSM7	8.3e-234	0.291978	0.911	0.62	1
MT-ATP6	6.17271e-227	0.422191	0.969	0.866	1
C19orf24	1.8896e-225	0.295336	0.879	0.58	1
MT-CO2	8.06846e-225	0.286951	0.984	0.937	1
MT-ND3	2.08905e-215	0.35635	0.964	0.856	1
NDUFS7	4.51975e-215	0.277413	0.915	0.639	1
SLIRP	1.44135e-208	0.258967	0.897	0.601	1
HSP90AB1	6.37673e-208	0.33913	0.95	0.771	1
MRPL23	2.50992e-207	0.265778	0.912	0.636	1
DRAP1	6.89401e-207	0.261616	0.908	0.609	1
MT-ND4	1.07856e-204	0.291665	0.978	0.923	1
PRELID1	8.83004e-203	0.289457	0.943	0.74	1
C12orf57	1.05638e-201	0.295724	0.929	0.654	1
TOMM20	1.53733e-201	0.251534	0.87	0.559	1
TYMP	3.28771e-197	0.265293	0.82	0.495	1
FBL	6.9415e-197	0.261021	0.858	0.534	1
UQCRH	7.43938e-194	0.273958	0.979	0.814	1
APRT	2.87375e-192	0.277806	0.917	0.672	1
ATP5G1	5.55881e-183	0.284535	0.928	0.699	1
RPS2	7.90628e-182	0.298874	0.988	0.937	1
RPL17	2.38388e-177	0.270571	0.956	0.805	1
LDHB	5.77046e-166	0.271219	0.959	0.737	1
GUK1	2.40768e-151	0.251984	0.944	0.746	1
PDIA2	0	1.84208	0.635	0.132	2
HLA-C	0	1.54623	0.994	0.952	2
IFI6	0	1.54056	0.851	0.6	2
MZB1	0	1.47716	0.999	0.932	2
CTSS	0	1.44973	0.824	0.552	2
CST3	0	1.37402	0.864	0.469	2
QPCT	0	1.31404	0.689	0.386	2
HLA-DOB	0	1.2319	0.663	0.334	2
GSTP1	0	1.23094	0.864	0.574	2
FCRLA	0	1.22737	0.506	0.217	2
KRTCAP2	0	1.19879	0.901	0.77	2
LY96	0	1.18672	0.648	0.417	2
ATRAID	0	1.16754	0.829	0.73	2
B2M	0	1.16641	1	0.998	2
CD63	0	1.16251	0.908	0.801	2
DPM3	0	1.15156	0.779	0.642	2
HLA-A	0	1.10413	0.973	0.925	2
HBA2	0	1.08569	0.921	0.698	2
MANF	0	1.08446	0.89	0.766	2
TMBIM6	0	1.04303	0.881	0.808	2
FKBP2	0	1.0186	0.939	0.872	2
PRDX4	0	1.01462	0.9	0.811	2
FKBP11	0	1.00337	0.946	0.839	2
HBA1	0	0.99646	0.905	0.638	2
ERLEC1	0	0.976294	0.807	0.71	2
PDIA6	0	0.967207	0.93	0.858	2
ITM2C	0	0.965433	0.956	0.862	2
NPC2	0	0.963663	0.775	0.721	2
SRGN	0	0.962804	0.941	0.866	2
CUTA	0	0.94503	0.825	0.779	2
C19orf10	0	0.927654	0.894	0.827	2
S100A6	0	0.925849	0.884	0.732	2
SEC11C	0	0.920747	0.948	0.859	2
PDIA4	0	0.917054	0.822	0.76	2
HLA-B	0	0.906051	0.988	0.958	2
TMEM59	0	0.894792	0.893	0.782	2
LMAN2	0	0.881868	0.877	0.834	2
FXYD5	0	0.86414	0.875	0.834	2
SDF2L1	0	0.854392	0.872	0.787	2
TMED2	0	0.845378	0.826	0.805	2
PSAP	0	0.84462	0.827	0.815	2
TNFRSF17	0	0.788465	0.842	0.747	2
IGLL5	0	0.783197	0.963	0.656	2
SPCS1	0	0.772317	0.913	0.884	2
HBB	0	0.719909	0.937	0.733	2
OST4	0	0.704378	0.897	0.912	2
TMEM258	0	0.703082	0.912	0.908	2
SSR2	0	0.677229	0.894	0.861	2
PPIB	0	0.602811	0.933	0.91	2
SSR4	0	0.569918	0.994	0.961	2
ERP29	3.19942e-285	0.915661	0.803	0.802	2
DERL3	2.92893e-276	0.747002	0.839	0.737	2
DEFA3	1.88803e-269	1.07781	0.462	0.212	2
S100A8	4.13853e-267	0.856423	0.621	0.418	2
HLA-F	3.9582e-248	1.11726	0.574	0.351	2
SPCS2	1.88501e-241	0.475342	0.929	0.919	2
RPN2	5.67838e-237	0.810433	0.786	0.749	2
MGST3	1.29258e-235	0.969755	0.659	0.54	2
FCRL5	8.8444e-232	0.954942	0.584	0.352	2
DNAJB9	1.00027e-231	0.792417	0.771	0.668	2
NDUFA4	4.60747e-231	0.573801	0.843	0.88	2
TMCO1	3.28676e-229	0.855929	0.747	0.749	2
S100A9	2.15913e-218	0.883712	0.6	0.43	2
NENF	2.38369e-214	0.95766	0.638	0.5	2
DDOST	2.48436e-207	0.919255	0.705	0.674	2
SEC61G	7.74781e-194	0.515102	0.859	0.879	2
HERPUD1	2.75739e-193	0.516008	0.866	0.811	2
MYL6	3.59072e-193	0.485685	0.87	0.903	2
CD38	5.64412e-192	0.910438	0.662	0.595	2
SELM	2.19527e-190	0.733341	0.722	0.602	2
SPCS3	6.46145e-188	0.64022	0.797	0.82	2
NDUFA1	2.466e-185	0.57432	0.795	0.853	2
HBD	3.01455e-174	0.675073	0.586	0.413	2
SERF2	2.29944e-173	0.355193	0.926	0.958	2
RPS26	8.04125e-164	0.422139	0.842	0.896	2
OSTC	1.88058e-163	0.692151	0.714	0.742	2
FAM92B	1.04892e-159	0.780929	0.319	0.136	2
LRPAP1	1.60236e-152	0.82543	0.662	0.652	2
DAD1	6.5624e-145	0.619484	0.728	0.773	2
SDC1	8.40834e-142	0.73189	0.724	0.722	2
NDUFA3	9.94759e-142	0.536837	0.766	0.84	2
MTDH	1.38044e-140	0.43244	0.877	0.877	2
SEC62	1.6457e-140	0.651124	0.756	0.808	2
UQCRQ	1.04082e-135	0.461035	0.792	0.864	2
VKORC1	2.51471e-129	0.893215	0.581	0.548	2
NUCB2	4.82098e-129	0.77661	0.673	0.666	2
SELK	2.90537e-125	0.555621	0.745	0.796	2
CLIC1	6.06397e-122	0.492415	0.798	0.834	2
HBG1	7.2574e-120	0.626012	0.298	0.145	2
CHCHD10	4.95794e-118	0.571464	0.729	0.79	2
S100A4	3.74446e-117	0.516792	0.693	0.645	2
MIR4458HG	1.85702e-115	0.708606	0.31	0.156	2
C14orf2	6.38583e-109	0.435607	0.755	0.861	2
ATP5E	4.84137e-108	0.312962	0.904	0.95	2
CD59	1.29748e-105	0.668323	0.681	0.742	2
UBB	1.92452e-102	0.423607	0.795	0.869	2
AHSP	1.14844e-101	0.492929	0.393	0.246	2
CNPY2	3.5225e-98	0.677026	0.642	0.684	2
ITM2B	1.09591e-94	0.487266	0.755	0.803	2
NKG7	6.58324e-94	0.765571	0.359	0.231	2
FGFR3	5.75443e-93	0.606454	0.483	0.315	2
FCGR2B	1.32943e-89	0.772273	0.357	0.226	2
TMED9	2.01312e-89	0.487481	0.747	0.804	2
LAPTM4A	1.95564e-88	0.760094	0.565	0.544	2
TAPBP	6.15488e-86	0.725454	0.6	0.629	2
PHPT1	4.98539e-85	0.501938	0.698	0.767	2
COX7A2	3.47572e-83	0.360238	0.811	0.879	2
PDIA3	1.25827e-81	0.597891	0.654	0.703	2
PET100	3.63023e-81	0.590762	0.661	0.764	2
ATP5I	4.53625e-80	0.390883	0.763	0.868	2
HSPA5	2.73246e-78	0.475838	0.809	0.844	2
GRN	7.29581e-78	0.671875	0.564	0.535	2
HLA-E	5.00823e-74	0.394671	0.794	0.85	2
SIL1	3.8706e-73	0.751501	0.541	0.539	2
CD53	5.79141e-73	0.741894	0.558	0.566	2
UCHL1	3.06554e-70	0.594876	0.415	0.298	2
CHID1	2.60621e-69	0.630279	0.609	0.672	2
CRELD2	2.58677e-68	0.535011	0.655	0.676	2
GNLY	8.74577e-67	0.570225	0.262	0.154	2
COX5B	2.85416e-63	0.380347	0.732	0.846	2
RPN1	1.20741e-62	0.6597	0.6	0.666	2
NDUFA13	1.38041e-60	0.47266	0.712	0.804	2
HINT1	2.51469e-60	0.280083	0.825	0.916	2
TMED10	1.20091e-57	0.506133	0.645	0.685	2
TRAM1	5.48649e-57	0.412158	0.716	0.805	2
FTL	3.45686e-56	0.302927	0.93	0.966	2
DNAJB11	2.71526e-55	0.572308	0.617	0.684	2
NDUFB2	1.38689e-52	0.459133	0.643	0.758	2
PRDX5	1.74734e-52	0.466877	0.655	0.769	2
COX6A1	7.57186e-52	0.387025	0.705	0.81	2
COX6C	1.64472e-50	0.336219	0.727	0.848	2
JTB	2.35259e-50	0.340516	0.737	0.811	2
KDELR2	8.86194e-50	0.564395	0.6	0.671	2
BST2	1.33106e-48	0.531256	0.626	0.723	2
S100A11	5.9852e-47	0.59753	0.504	0.51	2
NDUFB11	9.2976e-46	0.389127	0.677	0.793	2
USMG5	4.65764e-45	0.354445	0.703	0.812	2
CTHRC1	6.31464e-44	0.64531	0.355	0.275	2
SELT	8.24938e-42	0.487299	0.626	0.749	2
UQCRB	3.36058e-41	0.326645	0.709	0.851	2
NGFRAP1	3.4516e-41	0.527239	0.327	0.247	2
CD48	2.28049e-40	0.491119	0.69	0.787	2
RABAC1	2.68155e-40	0.366919	0.713	0.822	2
CCL3	1.07802e-38	0.269896	0.51	0.403	2
RPS27L	6.17983e-37	0.360534	0.682	0.796	2
SYNGR1	6.18561e-37	0.54064	0.277	0.202	2
ZSCAN16-AS1	4.31948e-36	0.631682	0.375	0.338	2
NDUFB4	2.63289e-35	0.37252	0.65	0.792	2
SSR1	3.434e-35	0.572865	0.554	0.639	2
UQCR10	3.86567e-35	0.411097	0.649	0.776	2
CD164	5.28494e-34	0.590198	0.51	0.583	2
HEXB	1.34909e-33	0.597023	0.472	0.483	2
LMAN1	1.82217e-33	0.425034	0.626	0.705	2
FAM133A	2.18633e-33	0.464771	0.26	0.182	2
ATP5J	2.08675e-32	0.350648	0.679	0.82	2
NEU1	5.24247e-32	0.698187	0.393	0.378	2
DNAJC1	1.45554e-31	0.412588	0.646	0.751	2
COX6B1	3.46342e-31	0.272914	0.758	0.872	2
MIF	3.91946e-31	0.420639	0.606	0.71	2
HAX1	7.56263e-31	0.388373	0.641	0.737	2
HBM	2.28299e-30	0.463076	0.276	0.207	2
TAPBPL	4.3888e-29	0.655673	0.37	0.344	2
ALDOA	4.95527e-29	0.29756	0.718	0.833	2
ATP6V0E1	5.10806e-29	0.402958	0.638	0.775	2
TCEB2	2.67033e-28	0.282871	0.734	0.843	2
C1orf85	1.79964e-27	0.65413	0.3	0.259	2
CD99	2.03756e-27	0.545947	0.266	0.209	2
EDEM2	5.33081e-25	0.632052	0.382	0.387	2
ATP5G3	6.03966e-25	0.33354	0.663	0.779	2
CCDC167	1.51681e-24	0.590912	0.45	0.487	2
ERGIC3	5.86234e-23	0.37033	0.65	0.781	2
WDR83OS	1.93987e-22	0.473268	0.568	0.712	2
ITM2A	2.15901e-22	0.556676	0.506	0.588	2
BSG	1.92902e-20	0.451167	0.584	0.727	2
TMEM230	2.00537e-20	0.498762	0.5	0.595	2
TMEM147	1.89343e-19	0.339833	0.636	0.755	2
TRMT112	2.50234e-19	0.280633	0.672	0.841	2
GLO1	3.8799e-19	0.623265	0.396	0.425	2
ATP6AP1	8.82799e-19	0.255971	0.242	0.406	2
GGH	3.45535e-18	0.306229	0.237	0.394	2
ATOX1	4.04215e-18	0.37231	0.6	0.711	2
MDH1	8.67802e-18	0.568332	0.45	0.52	2
RTN4	1.18365e-17	0.262379	0.282	0.472	2
ARF4	7.92488e-17	0.504791	0.494	0.584	2
ATP5J2	8.47892e-17	0.269321	0.662	0.828	2
ERP44	3.9471e-16	0.550789	0.442	0.509	2
FCGRT	6.90082e-16	0.529322	0.33	0.318	2
QPRT	1.04115e-15	0.516286	0.272	0.245	2
EMP3	1.11923e-15	0.317782	0.627	0.715	2
KCNN3	2.32424e-15	0.300088	0.182	0.304	2
COMMD1	2.37399e-15	0.260563	0.221	0.366	2
YIPF3	5.46579e-15	0.251072	0.284	0.459	2
TMED5	1.44796e-13	0.59732	0.321	0.327	2
B4GALT7	1.55461e-13	0.511021	0.28	0.266	2
BEX5	1.72127e-13	0.511716	0.35	0.356	2
EMC10	2.96429e-13	0.261985	0.179	0.289	2
SEC61A1	3.51545e-13	0.250846	0.338	0.538	2
SURF4	4.69369e-13	0.306057	0.307	0.497	2
MESDC2	5.63369e-13	0.505316	0.503	0.624	2
PSENEN	7.77662e-13	0.552781	0.377	0.413	2
TM9SF2	8.915e-13	0.299435	0.234	0.372	2
TMEM205	1.11773e-12	0.463155	0.452	0.517	2
DHRS7	1.54894e-12	0.287056	0.235	0.367	2
LINC00116	1.93211e-12	0.271435	0.231	0.37	2
PIGT	2.23271e-12	0.609479	0.392	0.447	2
BLVRB	3.2812e-12	0.412777	0.354	0.376	2
MRPL41	3.41824e-12	0.449786	0.51	0.626	2
UQCC2	4.26444e-12	0.267192	0.34	0.54	2
ACP1	9.36617e-12	0.270237	0.343	0.55	2
DNAJC4	1.08119e-11	0.262837	0.262	0.412	2
TIMM17B	1.44927e-11	0.292109	0.268	0.428	2
ZBTB8OS	1.45309e-11	0.254785	0.243	0.382	2
SEL1L	1.94165e-11	0.269862	0.295	0.456	2
ATP5G1	2.24732e-11	0.310634	0.6	0.741	2
DDRGK1	3.45238e-11	0.267337	0.236	0.368	2
NDUFS5	5.35839e-11	0.302678	0.631	0.785	2
NME3	6.46575e-11	0.317044	0.289	0.456	2
RER1	6.88229e-11	0.267091	0.362	0.574	2
ST6GALNAC4	8.85274e-11	0.576033	0.419	0.495	2
SLC39A8	9.88104e-11	0.318769	0.218	0.342	2
DDT	1.84422e-10	0.352609	0.542	0.683	2
STT3A	1.97765e-10	0.309546	0.245	0.382	2
PRDX1	2.11876e-10	0.273432	0.633	0.793	2
COA3	2.32531e-10	0.286069	0.26	0.404	2
ILF2	3.27905e-10	0.263036	0.345	0.54	2
ICAM2	4.73923e-10	0.532507	0.385	0.433	2
TMEM261	6.47678e-10	0.528212	0.39	0.45	2
MRPS18A	8.11959e-10	0.260971	0.171	0.264	2
SNRPB2	8.81353e-10	0.295552	0.336	0.52	2
GPAA1	1.50507e-09	0.539594	0.42	0.497	2
POP5	1.90966e-09	0.326952	0.265	0.415	2
SAR1A	2.37856e-09	0.306508	0.251	0.388	2
TSEN15	3.57121e-09	0.283078	0.185	0.283	2
TOR3A	3.66284e-09	0.307843	0.339	0.524	2
GAS6	3.83491e-09	0.274395	0.347	0.524	2
TM7SF3	4.7577e-09	0.3005	0.186	0.284	2
PYURF	1.21332e-08	0.252636	0.367	0.573	2
IFNAR2	1.23589e-08	0.252263	0.346	0.527	2
MRPL52	1.26131e-08	0.447293	0.507	0.651	2
NUCB1	2.91836e-08	0.368374	0.283	0.437	2
NEDD8	3.15716e-08	0.351847	0.554	0.73	2
GHITM	4.06416e-08	0.252461	0.409	0.644	2
HEXA	4.7473e-08	0.547905	0.331	0.365	2
LINC00493	7.17473e-08	0.256509	0.333	0.503	2
NDUFA8	8.59121e-08	0.308471	0.349	0.546	2
RHOC	1.16739e-07	0.257985	0.198	0.293	2
GNG5	1.32154e-07	0.454427	0.465	0.592	2
TSTD1	1.34331e-07	0.404099	0.546	0.706	2
CADM1	1.54366e-07	0.445997	0.291	0.285	2
RNF181	1.94736e-07	0.476219	0.454	0.582	2
MAGED2	1.99881e-07	0.270923	0.214	0.314	2
CHPF	2.04523e-07	0.278555	0.282	0.421	2
TXNDC17	2.07622e-07	0.296845	0.294	0.448	2
HSD17B12	2.08543e-07	0.542597	0.295	0.317	2
OCIAD1	2.23846e-07	0.357771	0.34	0.528	2
SNORA76	2.46651e-07	0.348914	0.568	0.748	2
ERGIC2	2.67911e-07	0.456033	0.461	0.588	2
EVI2B	3.5363e-07	0.275766	0.54	0.618	2
PPT1	4.12505e-07	0.303804	0.204	0.301	2
RAB1A	4.1725e-07	0.510445	0.387	0.454	2
ADI1	4.48825e-07	0.294243	0.354	0.54	2
NDUFB9	5.0367e-07	0.320428	0.548	0.72	2
PRCP	5.12905e-07	0.505652	0.263	0.267	2
RP6-109B7.3	5.6703e-07	0.276408	0.321	0.48	2
C7orf55	7.26409e-07	0.266602	0.285	0.424	2
CDK2AP2	7.42867e-07	0.3858	0.508	0.65	2
2020-09-15	8.07556e-07	0.517029	0.397	0.47	2
C10orf54	9.56459e-07	0.317008	0.23	0.332	2
ATP6V0B	9.93369e-07	0.381345	0.555	0.715	2
NDUFB6	1.41658e-06	0.26179	0.374	0.574	2
RNASET2	1.64358e-06	0.33952	0.54	0.672	2
MRPS14	2.6497e-06	0.284292	0.313	0.471	2
SH3BGRL3	4.18148e-06	0.266425	0.562	0.732	2
REEP5	1.10968e-05	0.270057	0.412	0.614	2
ARL1	1.25948e-05	0.532015	0.303	0.338	2
SDHC	1.30475e-05	0.297762	0.354	0.538	2
APP	1.8227e-05	0.315782	0.22	0.315	2
SLAMF7	1.90211e-05	0.431104	0.442	0.542	2
NDUFB3	2.44158e-05	0.353243	0.506	0.666	2
ATP6AP2	3.56044e-05	0.366333	0.205	0.293	2
PMVK	5.94481e-05	0.252968	0.412	0.604	2
GORASP2	6.00869e-05	0.348365	0.274	0.394	2
MPC2	6.07581e-05	0.285886	0.376	0.556	2
GNPTG	6.516e-05	0.262818	0.182	0.256	2
OGFOD3	7.81296e-05	0.3372	0.224	0.319	2
IFI27L2	8.59916e-05	0.270863	0.395	0.587	2
AGA	9.10428e-05	0.532607	0.273	0.298	2
FUNDC2	0.000103918	0.343113	0.301	0.439	2
PSMB9	0.000109799	0.338293	0.53	0.689	2
RTN3	0.000126421	0.366057	0.269	0.392	2
NCSTN	0.000145867	0.528037	0.277	0.307	2
TMEM219	0.000154016	0.297255	0.297	0.422	2
COX14	0.000155374	0.317428	0.343	0.509	2
CCNC	0.000192772	0.35674	0.303	0.439	2
SLC50A1	0.000253958	0.342641	0.221	0.308	2
TMED4	0.000285621	0.468489	0.399	0.501	2
AIG1	0.000317233	0.307906	0.23	0.314	2
TXNDC15	0.00034662	0.44194	0.434	0.541	2
ENSA	0.000413956	0.25452	0.415	0.618	2
FAM3C	0.000569992	0.435005	0.421	0.517	2
MAGT1	0.000871379	0.345908	0.245	0.343	2
VPS28	0.00100633	0.289308	0.405	0.601	2
PIGP	0.00101244	0.285454	0.272	0.374	2
NDUFA6	0.00106608	0.388491	0.476	0.628	2
CISD2	0.0010759	0.305614	0.399	0.588	2
NDUFAF3	0.0010983	0.36435	0.496	0.663	2
ANXA5	0.00122869	0.326438	0.348	0.505	2
IGSF8	0.00145216	0.374866	0.212	0.292	2
LAMTOR2	0.00145854	0.383149	0.459	0.602	2
C4orf48	0.0017911	0.431836	0.403	0.496	2
C6orf89	0.0018351	0.335839	0.203	0.277	2
C4orf3	0.00379638	0.314232	0.512	0.687	2
LSMD1	0.00388104	0.251782	0.427	0.63	2
DERL2	0.00448651	0.471265	0.319	0.375	2
LAMTOR5	0.00488781	0.345229	0.379	0.562	2
TIMP1	0.00503686	0.29328	0.356	0.45	2
TIMM17A	0.00504276	0.297766	0.364	0.521	2
SARS	0.00528255	0.333786	0.256	0.346	2
COMMD3	0.00569573	0.566408	0.469	0.605	2
VAMP8	0.00746383	0.329527	0.347	0.492	2
TMBIM4.1	0.0077383	0.325519	0.514	0.685	2
CYCS	0.00804905	0.252785	0.572	0.734	2
COPZ1	0.00952884	0.45168	0.407	0.53	2
CORO1A	1.95288e-139	0.486668	0.852	0.622	3
VIM	3.87254e-122	0.747289	0.872	0.744	3
HNRNPA1	6.24487e-120	0.42588	0.946	0.89	3
LGALS1	6.05918e-119	0.896055	0.832	0.753	3
TNFRSF18	1.75335e-116	0.559945	0.361	0.15	3
NAP1L1	2.38098e-114	0.437111	0.839	0.701	3
PTMS	2.73043e-114	0.366633	0.348	0.143	3
RPL36	2.17607e-110	0.300826	0.999	0.984	3
RPL13A	4.61037e-109	0.253582	0.999	0.992	3
TROAP	9.98384e-109	0.326505	0.291	0.108	3
TAGLN2	8.26949e-102	0.756859	0.674	0.463	3
LRRC26	1.04104e-100	0.390511	0.552	0.281	3
ACTG1	7.40407e-95	0.467317	0.876	0.726	3
LY6E	2.61985e-92	0.415193	0.83	0.664	3
ARPC2	1.03951e-90	0.373929	0.862	0.743	3
SYNGR2	4.01364e-89	0.462844	0.767	0.585	3
PHF19	1.50682e-88	0.297951	0.463	0.234	3
PLP2	2.61961e-87	0.438563	0.805	0.662	3
YBX1	7.43517e-87	0.392681	0.901	0.837	3
LRRFIP1	1.69889e-85	0.39074	0.585	0.364	3
IL27RA	2.11786e-85	0.409096	0.346	0.166	3
ARHGDIB	1.04866e-84	0.332001	0.762	0.578	3
ARHGAP30	1.94354e-83	0.304738	0.512	0.295	3
SET	7.09773e-83	0.471245	0.763	0.624	3
TPM3	7.84706e-83	0.374471	0.734	0.548	3
NACA	4.30615e-81	0.252203	0.967	0.923	3
RPS21	1.38122e-80	0.287212	0.982	0.96	3
EEF2	1.02121e-79	0.291743	0.957	0.896	3
NPM1	1.67783e-78	0.350609	0.907	0.849	3
ENO1	1.39763e-74	0.379425	0.775	0.637	3
LILRB4	4.45478e-74	0.407378	0.516	0.29	3
NUCKS1	4.81824e-73	0.348553	0.731	0.553	3
RPSAP58	1.32771e-72	0.426988	0.73	0.606	3
ARPC1B	2.39462e-72	0.322539	0.742	0.576	3
RBM39	1.00271e-67	0.332355	0.801	0.679	3
GAPDH	1.65729e-67	0.279581	0.957	0.917	3
HDGF	2.99317e-67	0.392887	0.527	0.345	3
STK17B	3.38206e-67	0.332382	0.511	0.328	3
CHD4	4.14895e-66	0.339778	0.447	0.27	3
AHNAK	3.23168e-63	0.494133	0.461	0.284	3
HSP90AB1	6.54256e-63	0.300898	0.874	0.788	3
EIF3E	9.13379e-62	0.288348	0.876	0.792	3
YBX3	4.09851e-61	0.2873	0.511	0.34	3
RSL1D1	5.42176e-61	0.347462	0.667	0.532	3
PRRC2C	7.4711e-61	0.306423	0.725	0.571	3
IMPDH2	1.32662e-59	0.345138	0.6	0.449	3
ANP32B	1.37019e-58	0.33917	0.751	0.625	3
SLC25A3	2.44946e-57	0.25809	0.787	0.692	3
RPS24	3.65916e-57	0.279738	0.977	0.963	3
EMP3	1.12716e-56	0.492914	0.816	0.699	3
HNRNPC	5.61562e-56	0.284293	0.759	0.656	3
DDIT4	2.83889e-55	0.415084	0.658	0.498	3
TMC6	3.11089e-55	0.276764	0.498	0.317	3
IL2RG	9.02126e-55	0.313938	0.807	0.682	3
HNRNPU	1.04368e-54	0.308762	0.721	0.591	3
MT-CO3	1.12948e-54	0.277073	0.982	0.934	3
SERBP1	4.73043e-53	0.299753	0.782	0.675	3
SOD1	6.77309e-53	0.256994	0.836	0.758	3
ZFAS1	5.85291e-52	0.318353	0.608	0.466	3
BIRC3	1.15195e-51	0.524	0.578	0.404	3
IL32	2.6703e-51	0.423804	0.461	0.301	3
PTTG1	4.90126e-51	0.393371	0.469	0.315	3
TMSB4X	2.85435e-50	0.349061	0.871	0.889	3
TOMM20	4.77762e-48	0.299341	0.685	0.591	3
CCNG1	1.13782e-46	0.276366	0.479	0.329	3
PIM3	6.61311e-46	0.327237	0.426	0.28	3
KLF6	2.80329e-45	0.384189	0.713	0.554	3
HSPD1	1.14427e-44	0.295817	0.686	0.574	3
TKT	1.91911e-44	0.277663	0.58	0.451	3
MYADM	2.45256e-44	0.604911	0.296	0.173	3
DDX21	5.5011e-43	0.288554	0.618	0.49	3
BCL2L11	1.20645e-41	0.261536	0.359	0.223	3
RAC2	1.3834e-41	0.26872	0.663	0.529	3
PARP1	2.80379e-41	0.251838	0.748	0.632	3
NCL	3.60273e-41	0.307703	0.787	0.705	3
STK17A	1.18059e-40	0.270422	0.439	0.299	3
EIF3A	6.72378e-39	0.256492	0.632	0.514	3
MAF	2.5828e-38	0.285081	0.341	0.215	3
LDHA	6.8617e-38	0.280565	0.727	0.625	3
CKLF	6.11422e-37	0.25888	0.699	0.575	3
EZR	6.79287e-34	0.354237	0.57	0.453	3
CDKN2A	1.83613e-25	0.268973	0.418	0.311	3
UBE2S	2.17848e-25	0.314727	0.387	0.283	3
HLA-DRA	1.27321e-24	0.517191	0.449	0.337	3
LMNA	1.01601e-18	1.52631	0.499	0.432	3
CD74	1.8855e-16	0.443689	0.944	0.882	3
S100A10	7.52162e-15	1.31391	0.409	0.352	3
S100A4	3.1101e-12	0.77905	0.678	0.648	3
ANXA2	1.76955e-09	0.539897	0.632	0.594	3
NFKBIA	2.53382e-09	0.50974	0.687	0.632	3
S100A11	0.00451511	0.412067	0.515	0.509	3
VDAC1	2.25408e-79	0.256586	0.191	0.562	4
CAST	1.36346e-78	0.256652	0.139	0.461	4
CCT5	8.00151e-78	0.2884	0.132	0.448	4
2020-09-07	1.31209e-76	0.283699	0.172	0.519	4
DNAJA1	4.4047e-74	0.28481	0.173	0.514	4
MALAT1	1.80497e-73	0.785243	0.994	0.993	4
CBX3	5.85932e-73	0.250031	0.208	0.578	4
EIF3A	1.68045e-72	0.321293	0.189	0.542	4
HADHA	1.91995e-72	0.25214	0.124	0.419	4
EPRS	2.22886e-72	0.33775	0.158	0.484	4
TPM4	4.16654e-71	0.271807	0.154	0.468	4
ARGLU1	4.61563e-71	0.259574	0.127	0.421	4
YWHAZ	1.60617e-69	0.277965	0.216	0.586	4
TTC3	2.62967e-69	0.26874	0.16	0.478	4
ELL2	1.55889e-68	0.253812	0.16	0.477	4
GPBP1	4.96483e-67	0.321328	0.17	0.492	4
TAX1BP1	1.26432e-66	0.293268	0.141	0.437	4
EZR	8.3128e-65	0.311813	0.166	0.479	4
IRF1	5.7982e-64	0.263429	0.163	0.468	4
BCLAF1	1.25881e-63	0.261162	0.134	0.417	4
GSPT1	2.31403e-62	0.265485	0.107	0.363	4
ADAR	3.33687e-62	0.256251	0.193	0.523	4
ARID4B	1.30254e-61	0.257167	0.101	0.35	4
FAM46C	9.65516e-61	0.268417	0.206	0.539	4
CCNL1	4.95479e-60	0.305077	0.205	0.536	4
EIF5A	1.08066e-59	0.355712	0.191	0.512	4
NRD1	1.13244e-59	0.329786	0.128	0.396	4
HNRNPAB	1.7326e-58	0.314001	0.136	0.405	4
ILF3	3.25244e-58	0.277722	0.151	0.429	4
PNN	4.42728e-58	0.311661	0.156	0.442	4
MT-CO2	5.14794e-58	0.615297	0.879	0.947	4
BPTF	1.11726e-57	0.253623	0.086	0.313	4
EIF4B	2.07647e-57	0.297195	0.234	0.583	4
GOLGA4	4.28939e-57	0.285479	0.11	0.355	4
GTF2I	2.63046e-56	0.278504	0.119	0.371	4
FXR1	1.1394e-55	0.266314	0.082	0.301	4
CANX	1.57634e-55	0.278023	0.278	0.672	4
SFPQ	2.63165e-55	0.298177	0.162	0.444	4
SLC38A2	1.03841e-54	0.325916	0.166	0.453	4
TPR	1.3493e-54	0.349144	0.164	0.444	4
HP1BP3	1.83575e-54	0.337437	0.16	0.438	4
XRCC5	2.06017e-54	0.403569	0.198	0.509	4
PBXIP1	9.90938e-54	0.307019	0.135	0.391	4
SEL1L	1.30372e-53	0.253164	0.173	0.457	4
AKAP9	4.64222e-53	0.362343	0.211	0.535	4
ATRX	1.21489e-52	0.31462	0.14	0.397	4
HNRNPA3	3.1501e-52	0.349381	0.26	0.628	4
SF3B1	3.374e-51	0.389987	0.149	0.411	4
LRRFIP1	6.11434e-51	0.264439	0.141	0.393	4
BDP1	6.20249e-51	0.253692	0.083	0.29	4
ANP32E	4.97648e-50	0.361418	0.174	0.452	4
SCAF11	5.53506e-50	0.361578	0.139	0.39	4
SMARCA5	1.11178e-49	0.263332	0.086	0.292	4
CEP350	1.4163e-49	0.343744	0.11	0.334	4
DDX21	1.47959e-49	0.313532	0.212	0.516	4
LARS	1.12857e-48	0.364906	0.13	0.368	4
PJA2	1.22455e-48	0.254275	0.083	0.283	4
IMMT	4.0829e-48	0.265652	0.075	0.269	4
CHD2	6.62148e-48	0.256992	0.095	0.303	4
PDK1	3.74792e-47	0.270074	0.131	0.364	4
FNBP4	7.09024e-47	0.256859	0.076	0.266	4
SRSF6	1.88344e-46	0.257098	0.112	0.328	4
WDR43	1.99669e-46	0.297637	0.095	0.299	4
GOLGB1	2.71028e-46	0.260022	0.09	0.29	4
N4BP2L2	4.32216e-46	0.291928	0.144	0.384	4
PRDM1	4.9106e-46	0.350853	0.195	0.479	4
SMC3	9.17589e-46	0.271156	0.1	0.306	4
DDX3X	1.18448e-45	0.32005	0.115	0.333	4
DHX9	6.0398e-44	0.347557	0.095	0.292	4
LINC00657	6.5672e-44	0.301744	0.107	0.313	4
SMC1A	7.63485e-44	0.317904	0.09	0.283	4
PTPN7	7.93559e-44	0.328285	0.155	0.398	4
HNRNPK	1.01421e-43	0.253024	0.347	0.764	4
TNRC6B	1.18151e-43	0.330537	0.139	0.37	4
RAD21	2.66215e-43	0.363779	0.112	0.319	4
ACTR2	4.31013e-43	0.269025	0.1	0.298	4
ANKRD12	5.89928e-43	0.435688	0.186	0.452	4
RNF19A	9.74838e-43	0.28807	0.075	0.254	4
ZCCHC11	2.48099e-42	0.290852	0.086	0.272	4
SUPT16H	3.08644e-42	0.31714	0.083	0.267	4
PA2G4	7.59681e-42	0.349147	0.269	0.6	4
HIPK2	2.77065e-41	0.276384	0.115	0.32	4
HIST2H2AC	4.07417e-41	0.277366	0.124	0.333	4
NKTR	4.24632e-41	0.327997	0.138	0.361	4
HYOU1	5.88058e-41	0.382628	0.11	0.311	4
NUCKS1	3.37477e-40	0.307678	0.265	0.583	4
PRPF4B	3.60349e-40	0.416004	0.138	0.36	4
DDX17	6.81626e-40	0.4306	0.205	0.482	4
SERBP1	7.53248e-40	0.319805	0.332	0.704	4
PRRC2C	1.04439e-39	0.394244	0.272	0.6	4
MIA3	4.13191e-39	0.468989	0.141	0.362	4
RBM6	5.95958e-39	0.266734	0.097	0.28	4
MT-CO3	6.49426e-39	0.338363	0.909	0.938	4
IL6ST	2.95684e-38	0.394842	0.143	0.359	4
MT-ND4	5.88487e-38	0.415724	0.868	0.933	4
STK17B	9.99089e-38	0.500536	0.138	0.352	4
DNMT1	1.00536e-37	0.324685	0.119	0.314	4
TRA2A	3.29011e-37	0.364199	0.132	0.336	4
EDEM3	3.43113e-37	0.264686	0.105	0.289	4
SMCHD1	4.16715e-37	0.370248	0.121	0.319	4
ZC3H11A	5.62099e-37	0.355987	0.115	0.308	4
FAM133B	1.04785e-36	0.260659	0.112	0.3	4
JSRP1	1.89115e-36	0.30476	0.13	0.327	4
VMP1	3.52718e-36	0.295715	0.086	0.253	4
ASCC3	4.22996e-36	0.355466	0.085	0.252	4
PRKDC	9.34736e-36	0.424628	0.134	0.336	4
DST	2.35038e-35	0.398335	0.106	0.287	4
NEB	2.21596e-34	0.39342	0.121	0.307	4
ASH1L	2.87875e-34	0.456025	0.171	0.4	4
MBNL1	8.21641e-34	0.425102	0.137	0.335	4
C6orf62	1.81478e-33	0.322609	0.111	0.288	4
AHNAK	1.24801e-32	0.38626	0.124	0.306	4
ATM	1.95659e-32	0.280355	0.101	0.268	4
RGS1	4.67419e-32	0.255595	0.184	0.403	4
IL32	5.64338e-32	0.292935	0.136	0.322	4
CDC42SE1	6.63768e-32	0.509338	0.127	0.311	4
CKS2	7.99378e-31	0.344369	0.171	0.38	4
NCOA3	1.34955e-30	0.316883	0.103	0.264	4
SAT1	2.58073e-30	0.430116	0.221	0.47	4
MDM4	3.01265e-30	0.370768	0.138	0.324	4
SMC4	3.21936e-30	0.375846	0.154	0.35	4
RNF213	6.26985e-30	0.293845	0.097	0.252	4
SON	2.96743e-29	0.357693	0.371	0.761	4
CCND2	2.00862e-28	0.366986	0.232	0.478	4
CPEB4	2.18073e-28	0.503869	0.21	0.448	4
EIF5AL1	6.14703e-28	0.479254	0.102	0.257	4
HGF	2.67651e-27	0.251489	0.11	0.264	4
ANKRD28	6.99921e-27	0.467836	0.207	0.431	4
IFI16	7.02293e-27	0.477479	0.286	0.578	4
MT-ND3	7.84672e-27	0.511376	0.745	0.877	4
ANKRD36	8.66239e-27	0.442889	0.111	0.268	4
PTTG1	4.91221e-26	0.338413	0.158	0.336	4
HSP90B1	2.12683e-25	0.42992	0.842	0.933	4
STAT1	6.26059e-25	0.480083	0.177	0.372	4
MT-ND6	9.42768e-25	0.476382	0.204	0.423	4
WHSC1	1.3679e-24	0.287294	0.203	0.407	4
MT-ND5	1.6228e-24	0.68306	0.603	0.824	4
RNMT	2.39446e-24	0.403272	0.125	0.282	4
TMPO	2.45896e-24	0.453005	0.143	0.309	4
BIRC3	1.37641e-23	0.4173	0.217	0.427	4
HNRNPU	3.11223e-23	0.495124	0.313	0.617	4
MCL1	2.92312e-22	0.345756	0.374	0.711	4
HSPD1	4.48474e-22	0.502632	0.309	0.598	4
MT-ND4L	8.75213e-22	0.53282	0.232	0.464	4
TPM3	3.51338e-17	0.592406	0.304	0.575	4
LBR	1.69297e-16	0.561551	0.169	0.323	4
HSP90AB1	1.76317e-16	0.311315	0.459	0.814	4
MT-CO1	2.08634e-16	0.487399	0.773	0.927	4
FGFR3	3.76574e-16	0.386508	0.191	0.341	4
JUND	7.9851e-16	0.67646	0.223	0.417	4
MT-ATP6	5.02896e-15	0.396439	0.751	0.886	4
NEAT1	1.19708e-14	0.674948	0.626	0.792	4
HIST1H1E	1.26594e-14	0.4085	0.135	0.255	4
HMGB2	1.58792e-13	0.36313	0.261	0.45	4
HNRNPA2B1	7.81594e-13	0.327768	0.441	0.801	4
S100A9	9.2148e-10	1.2184	0.27	0.459	4
MT-ND2	1.08613e-07	0.3154	0.788	0.936	4
DDX5	1.14658e-06	0.305178	0.484	0.836	4
S100A8	1.15808e-06	1.69643	0.277	0.448	4
STMN1	1.51365e-06	0.411495	0.264	0.406	4
CALR	4.20231e-06	0.306301	0.504	0.84	4
MT-CYB	7.40111e-06	0.252693	0.738	0.914	4
SET	0.000147743	0.641321	0.395	0.647	4
HNRNPH1	0.000212153	0.775853	0.3	0.481	4
RPS24	0.0062886	0.324513	0.801	0.975	4
NCL	0.00918612	0.596725	0.456	0.726	4
EGR1	0	1.18988	0.591	0.154	5
JUNB	0	1.1863	0.927	0.605	5
SPINT2	0	1.1283	0.669	0.175	5
CD27	0	0.966128	0.469	0.067	5
CIRBP	0	0.858785	0.964	0.78	5
ITM2B	0	0.782911	0.972	0.789	5
SSR4	0	0.734782	1	0.962	5
RPS4Y1	0	0.636168	0.549	0.131	5
RPL10	0	0.616437	0.999	0.995	5
RPS14	0	0.582569	0.999	0.992	5
RP11-532F12.5	0	0.551516	0.282	0.039	5
RPL21	6.82691e-308	0.634244	0.999	0.982	5
RPL39	2.32289e-297	0.605497	0.998	0.985	5
ICAM3	3.69564e-288	0.874484	0.831	0.476	5
RPS4X	3.89561e-280	0.50998	0.999	0.99	5
RPL18	7.36922e-275	0.491995	0.998	0.975	5
SELM	2.91058e-274	0.774886	0.935	0.596	5
HIST1H2AC	2.09447e-272	0.885315	0.609	0.239	5
RPL32	1.98265e-260	0.416525	0.999	0.991	5
B2M	8.29123e-246	0.466453	1	0.998	5
RPLP2	3.17482e-239	0.405437	1	0.988	5
CD79A	1.36252e-237	0.606858	0.555	0.183	5
RPLP1	1.23049e-233	0.313366	1	0.997	5
RPL24	5.41312e-230	0.463292	0.993	0.961	5
FRZB	6.1699e-223	0.559065	0.591	0.225	5
CYBA	1.25537e-222	0.478074	0.998	0.947	5
HBA2	1.90945e-222	0.528846	0.973	0.706	5
SPAG4	9.65224e-222	0.770709	0.699	0.356	5
HLA-E	9.9718e-213	0.55927	0.974	0.837	5
HIST1H2BK	9.47215e-202	0.778715	0.742	0.451	5
FOS	1.39053e-201	0.829914	0.904	0.669	5
KCNS3	7.56384e-200	0.489823	0.366	0.102	5
RPL15	1.40549e-198	0.362697	0.998	0.981	5
DPP7	1.68848e-194	0.652699	0.812	0.561	5
GPR160	3.87151e-189	0.639651	0.59	0.273	5
GADD45A	9.22111e-183	0.66211	0.484	0.191	5
EEF1D	1.45803e-182	0.430938	0.989	0.919	5
RPL5	5.35452e-176	0.419723	0.99	0.944	5
RPS19	6.67198e-167	0.336477	1	0.994	5
TPT1	2.00096e-165	0.386947	0.984	0.94	5
RPL34	4.01647e-164	0.31239	0.998	0.99	5
RPL37	1.42247e-160	0.32265	0.995	0.975	5
HBA1	7.67228e-160	0.307378	0.966	0.648	5
CD44	1.7025e-156	0.642831	0.506	0.228	5
ATP5L	1.26602e-153	0.367938	0.983	0.913	5
RPS3	9.75154e-153	0.326257	0.998	0.98	5
GLTSCR2	2.08111e-152	0.546499	0.901	0.752	5
RPS6	1.89833e-148	0.28417	0.998	0.992	5
IL5RA	3.72356e-147	0.513342	0.351	0.116	5
TSC22D3	9.48633e-146	0.522569	0.935	0.768	5
AIG1	1.77542e-145	0.537874	0.567	0.291	5
HLA-B	5.03881e-136	0.404511	0.999	0.959	5
RP5-887A10.1	2.52483e-131	0.325857	0.715	0.337	5
LINC00582	8.87706e-121	0.408502	0.311	0.107	5
HGF	9.72814e-121	0.536236	0.489	0.241	5
TMEM243	1.47605e-118	0.511503	0.597	0.357	5
HLA-DOB	6.23599e-116	0.311303	0.692	0.349	5
PAIP2B	1.2405e-115	0.434191	0.49	0.235	5
TMEM59	1.26825e-113	0.354121	0.963	0.784	5
NDUFB1	3.18523e-113	0.425367	0.851	0.724	5
PPIC	3.46224e-113	0.406989	0.276	0.092	5
SVIP	6.44468e-113	0.465145	0.814	0.629	5
RPL29	1.39921e-112	0.267194	0.995	0.968	5
RPL26	1.5936e-111	0.275348	0.99	0.972	5
ZFP36	4.33762e-111	0.522091	0.784	0.586	5
RGCC	2.5955e-110	0.480629	0.35	0.137	5
CD59	1.78973e-109	0.408237	0.874	0.728	5
FCGR2B	3.15146e-109	0.381202	0.483	0.226	5
RPS23	6.05892e-109	0.279794	0.998	0.977	5
RPS15	9.36274e-106	0.27051	0.999	0.991	5
LSP1	2.07859e-100	0.467475	0.673	0.453	5
KDELR1	2.28713e-97	0.464154	0.739	0.585	5
LAPTM5	3.13102e-97	0.436586	0.489	0.269	5
NR4A1	1.09355e-95	0.461272	0.277	0.104	5
RPL36A	6.11255e-89	0.278654	0.985	0.949	5
IFITM1	2.21399e-87	0.45376	0.398	0.19	5
KMT2E-AS1	5.03162e-87	0.391869	0.322	0.138	5
IFITM2	1.1451e-86	0.396716	0.513	0.294	5
BASP1	3.74792e-84	0.37214	0.276	0.107	5
TMED10	3.85647e-83	0.332637	0.849	0.671	5
CREB3L2	2.38095e-82	0.416364	0.586	0.382	5
CXCR4	5.63892e-82	0.428947	0.719	0.557	5
GNB2L1	1.61098e-80	0.273417	0.993	0.935	5
ATP6V0E1	3.48255e-78	0.31203	0.864	0.756	5
CCL4	3.83437e-78	0.466727	0.325	0.143	5
FBP1	3.8073e-77	0.379068	0.274	0.113	5
RP11-386I14.4	2.27837e-74	0.55892	0.358	0.174	5
SMDT1	6.28214e-72	0.360652	0.808	0.693	5
MRPS31	1.61101e-71	0.415973	0.458	0.276	5
ATF4	2.18987e-66	0.355545	0.746	0.64	5
EIF4A2	7.3198e-66	0.300717	0.818	0.71	5
ATP5O	2.16017e-65	0.30882	0.884	0.77	5
MYEOV	3.52365e-63	0.397875	0.333	0.175	5
IFNGR1	1.15193e-60	0.330521	0.314	0.157	5
MX1	7.47615e-58	0.520519	0.478	0.318	5
FAM3C	3.48872e-57	0.303548	0.65	0.499	5
RABAC1	1.5229e-56	0.253407	0.902	0.806	5
TMEM107	2.18258e-56	0.301834	0.255	0.117	5
RSL24D1	3.01175e-56	0.313323	0.751	0.666	5
IER2	6.73114e-54	0.386784	0.762	0.628	5
TNFRSF13B	2.11722e-53	0.360902	0.405	0.245	5
BSG	6.0997e-52	0.256455	0.799	0.708	5
FUNDC2	1.78705e-50	0.350213	0.543	0.418	5
IDUA	1.48918e-47	0.289259	0.287	0.149	5
ATP6AP1	4.45343e-46	0.339992	0.503	0.383	5
EID1	6.79527e-46	0.255128	0.765	0.678	5
YBEY	1.09625e-45	0.364819	0.403	0.267	5
BRK1	1.74582e-44	0.262669	0.777	0.699	5
TBXAS1	1.11494e-43	0.269995	0.273	0.144	5
DUSP2	9.9364e-43	0.605661	0.281	0.162	5
POU2AF1	7.80586e-42	0.306691	0.62	0.517	5
HIST1H2BD	1.71178e-41	0.272502	0.261	0.138	5
PIGP	1.04157e-40	0.287132	0.489	0.357	5
POU2F2	6.61909e-40	0.310264	0.502	0.376	5
LSR	7.67885e-40	0.3268	0.382	0.258	5
CSTB	8.76733e-40	0.305315	0.656	0.572	5
EAF2	9.15828e-40	0.286811	0.644	0.539	5
HIST2H2AA3	2.80852e-38	0.4812	0.442	0.331	5
UNC93B1	7.27987e-38	0.357853	0.361	0.241	5
FOSB	3.98293e-36	0.410915	0.55	0.438	5
SNHG8	5.53889e-36	0.251044	0.703	0.621	5
CCL3	1.9977e-35	0.357903	0.556	0.406	5
GLCCI1	7.86895e-33	0.25525	0.356	0.234	5
PPP1CC	8.02136e-33	0.298614	0.598	0.53	5
C2orf76	1.64654e-32	0.258461	0.257	0.148	5
LAMP1	2.97933e-29	0.254436	0.302	0.196	5
IL16	1.64782e-23	0.288405	0.38	0.289	5
TMED3	2.20337e-23	0.29741	0.474	0.41	5
HIST2H2BE	5.47306e-22	0.299206	0.286	0.197	5
SND1	1.54104e-20	0.266671	0.479	0.422	5
HIST1H1C	6.0885e-20	0.370369	0.682	0.636	5
ISG15	8.56895e-12	0.63962	0.52	0.512	5
GADD45B	4.72556e-10	0.274325	0.348	0.305	5
FNBP1	6.51618e-08	0.327254	0.292	0.262	5
PSAT1	0	0.916506	0.785	0.236	6
SLC1A5	0	0.724024	0.769	0.333	6
PHGDH	0	0.668811	0.551	0.128	6
ASNS	0	0.585638	0.523	0.139	6
CHAC1	0	0.437961	0.299	0.038	6
TRIB3	6.37213e-302	0.579693	0.271	0.04	6
EIF1	7.78673e-263	0.490852	0.998	0.956	6
SLC3A2	2.23518e-249	0.799585	0.758	0.365	6
WARS	4.56415e-204	0.708022	0.558	0.223	6
SARS	3.68916e-194	0.563941	0.668	0.318	6
CEBPB	1.34482e-187	0.564183	0.618	0.287	6
HERPUD1	1.75842e-178	0.786117	0.966	0.808	6
MTHFD2	3.47965e-175	0.563699	0.713	0.387	6
CCPG1	5.46187e-171	0.610677	0.84	0.529	6
SHMT2	2.54033e-167	0.462482	0.573	0.261	6
DDIT3	2.99021e-161	0.432775	0.384	0.125	6
MANF	3.03872e-157	0.528508	0.953	0.769	6
ATF4	8.58204e-145	0.459408	0.893	0.632	6
SELK	2.09677e-142	0.492556	0.948	0.783	6
DNAJB9	8.42276e-142	0.54951	0.922	0.665	6
CCDC144A	2.62591e-133	0.5746	0.318	0.1	6
C19orf10	5.76627e-133	0.490407	0.975	0.826	6
HAX1	4.95773e-130	0.487163	0.92	0.717	6
ERLEC1	6.56422e-130	0.462181	0.914	0.709	6
RNF187	2.03572e-126	0.55148	0.631	0.362	6
VIMP	2.92629e-126	0.471716	0.956	0.754	6
GARS	4.78375e-126	0.421121	0.6	0.327	6
PCK2	1.09836e-122	0.282639	0.285	0.09	6
SERP1	5.25841e-121	0.365475	0.974	0.85	6
SEC11C	6.69238e-117	0.414831	0.976	0.862	6
SYTL1	1.09006e-113	0.410756	0.434	0.188	6
NFE2L1	3.55153e-113	0.329779	0.364	0.14	6
ATF5	1.28631e-112	0.64734	0.408	0.178	6
MEI1	3.23725e-112	0.386902	0.626	0.348	6
FTH1	4.39752e-112	0.693687	0.997	0.946	6
CHPF	5.08188e-112	0.408146	0.664	0.393	6
FKBP11	3.78903e-110	0.437636	0.965	0.844	6
ARF4	3.47266e-109	0.406542	0.808	0.562	6
LY96	2.82517e-108	0.401859	0.712	0.425	6
CDKN1A	2.13267e-106	0.463221	0.471	0.215	6
SEL1L	5.58532e-106	0.396369	0.697	0.425	6
PDIA3	3.08318e-104	0.351359	0.902	0.687	6
AARS	4.30408e-99	0.338087	0.489	0.246	6
TMED9	4.52171e-99	0.360509	0.961	0.79	6
WIPI1	1.85611e-98	0.386614	0.598	0.335	6
CARS	3.41062e-97	0.29152	0.42	0.192	6
ERN1	3.56219e-92	0.40726	0.508	0.277	6
SDF2L1	4.06797e-92	0.407059	0.944	0.787	6
DNAJB11	4.94989e-90	0.32516	0.867	0.667	6
PPAPDC1B	6.40342e-90	0.338967	0.803	0.566	6
CRELD2	2.15512e-89	0.429315	0.862	0.664	6
TMEM258	1.24296e-87	0.309681	0.987	0.904	6
DSTN	2.33555e-86	0.336635	0.783	0.535	6
RABAC1	1.17013e-84	0.318808	0.95	0.804	6
FTL	1.1995e-83	0.521158	0.998	0.961	6
BEX5	6.04814e-83	0.364005	0.58	0.343	6
LMAN2	2.0429e-81	0.299766	0.96	0.832	6
SLC35B1	2.87115e-81	0.276857	0.739	0.504	6
DNASE2	3.04564e-80	0.252172	0.377	0.174	6
BEX2	7.06635e-80	0.350843	0.435	0.212	6
NEU1	9.17071e-80	0.29839	0.604	0.367	6
LMO4	9.74012e-80	0.352339	0.695	0.465	6
CREB3	7.06741e-79	0.26489	0.509	0.277	6
EIF4EBP1	9.48389e-79	0.385202	0.517	0.299	6
SEC61G	1.41925e-78	0.271917	0.973	0.871	6
ERP29	1.7664e-78	0.328041	0.94	0.794	6
CEBPG	4.17952e-78	0.265466	0.352	0.164	6
KDELR3	4.20095e-78	0.268399	0.395	0.19	6
PPIB	4.44569e-78	0.273351	0.993	0.908	6
GHITM	4.53921e-78	0.328815	0.814	0.61	6
XPOT	1.98488e-77	0.250176	0.355	0.165	6
PDIA6	1.16346e-76	0.279002	0.969	0.859	6
FKBP2	4.0845e-76	0.330734	0.977	0.873	6
HM13	8.72344e-76	0.317772	0.853	0.658	6
RNF181	9.59195e-76	0.285593	0.78	0.557	6
KDELR2	1.43582e-75	0.30511	0.831	0.654	6
OS9	1.84121e-75	0.271036	0.708	0.469	6
CDK2AP2	3.7396e-75	0.330005	0.82	0.625	6
ATF3	5.32483e-75	0.598757	0.305	0.132	6
MTDH	6.98652e-75	0.350486	0.97	0.871	6
TMED2	1.10277e-74	0.278562	0.942	0.799	6
PDIA4	1.41142e-74	0.351515	0.912	0.758	6
GORASP2	1.82388e-74	0.294028	0.594	0.371	6
DERL2	3.08395e-74	0.271017	0.595	0.357	6
ATRAID	3.33998e-74	0.311687	0.893	0.731	6
CLN6	1.3948e-73	0.342218	0.555	0.339	6
HSD17B8	1.84409e-71	0.274479	0.559	0.336	6
RPN2	2.28256e-71	0.307096	0.909	0.744	6
NUCB2	7.24958e-71	0.282362	0.855	0.656	6
CD63	1.99673e-70	0.276647	0.941	0.805	6
SLC50A1	3.29658e-70	0.317527	0.495	0.289	6
DNAJC1	1.03575e-69	0.303022	0.902	0.731	6
RTN3	1.26974e-69	0.282029	0.582	0.368	6
CYTIP	2.8779e-69	0.294043	0.597	0.378	6
EMC7	7.15963e-69	0.271208	0.777	0.578	6
TIFA	4.12368e-68	0.329769	0.505	0.294	6
DDOST	5.16935e-68	0.290358	0.85	0.667	6
CFLAR	7.66483e-68	0.445471	0.752	0.553	6
TMED10	9.88034e-68	0.284363	0.872	0.67	6
HLA-C	6.91481e-67	0.414288	0.998	0.954	6
SEC61A1	5.11127e-66	0.257752	0.713	0.508	6
HSPA9	1.25622e-65	0.289468	0.653	0.438	6
KRTCAP2	1.47475e-65	0.434575	0.892	0.777	6
SSR2	1.58827e-64	0.294465	0.96	0.859	6
ISCU	2.68014e-64	0.279323	0.886	0.717	6
GNG7	8.76048e-64	0.251665	0.724	0.487	6
DERL3	9.75394e-64	0.341565	0.911	0.738	6
AC006129.4	1.17048e-63	0.532256	0.713	0.511	6
TMEM59	2.07653e-63	0.267892	0.919	0.786	6
MZB1	6.12005e-63	0.266619	0.976	0.937	6
ISG20	6.65218e-63	0.359586	0.925	0.792	6
HLA-F	9.08293e-63	0.332234	0.582	0.362	6
SQSTM1	9.69075e-63	0.441073	0.721	0.505	6
TRAM1	2.80378e-62	0.274342	0.929	0.789	6
FCRLA	7.81561e-62	0.356899	0.447	0.235	6
DNAJC3	4.41686e-60	0.291565	0.591	0.376	6
MDK	5.62637e-60	0.287583	0.366	0.18	6
HINT2	6.22876e-60	0.250619	0.711	0.507	6
HSP90B1	2.21196e-59	0.40739	0.992	0.924	6
MAP1LC3B	6.07368e-59	0.301359	0.553	0.35	6
CNPY2	3.27147e-58	0.255091	0.847	0.67	6
TCEA1	5.07496e-58	0.366076	0.677	0.49	6
PRDX5	8.13701e-58	0.252929	0.898	0.75	6
HLA-B	2.81703e-57	0.428117	0.997	0.959	6
MGST3	3.35276e-57	0.26292	0.733	0.542	6
TMEM66	1.14253e-56	0.274888	0.82	0.638	6
JUN	2.70725e-56	0.516543	0.824	0.673	6
ARPC5L	5.63075e-56	0.285233	0.875	0.708	6
HSPA5	1.63584e-54	0.413455	0.965	0.834	6
TRIB1	2.23437e-54	0.375755	0.736	0.548	6
GSTP1	7.23012e-54	0.257946	0.82	0.591	6
COX7A2L	5.27829e-50	0.261924	0.791	0.633	6
UCHL1	6.91411e-50	0.289489	0.506	0.299	6
MGAT2	4.02994e-49	0.268543	0.497	0.32	6
S100A11	9.27093e-49	0.334241	0.691	0.499	6
TIMP1	2.79332e-48	0.323993	0.62	0.43	6
CST3	4.50968e-48	0.273485	0.703	0.497	6
GLRX	5.61102e-45	0.260496	0.627	0.445	6
IGLL5	4.92981e-43	0.329953	0.853	0.678	6
UBC	5.77364e-43	0.275736	0.983	0.903	6
SPATS2L	3.64966e-42	0.28232	0.368	0.22	6
CCL3	1.16548e-37	0.709055	0.577	0.405	6
ANXA2	2.27302e-36	0.301055	0.755	0.587	6
DPM3	3.3709e-35	0.312553	0.771	0.65	6
HLA-A	9.19109e-32	0.465861	0.976	0.927	6
RHOB	2.25497e-29	0.332837	0.629	0.492	6
DDIT4	1.00061e-27	0.321193	0.66	0.499	6
NFKBIA	1.69651e-26	0.375216	0.786	0.627	6
S100A10	3.31895e-23	0.280961	0.482	0.349	6
VIM	2.17617e-20	0.251152	0.875	0.745	6
LMNA	7.16445e-20	0.338911	0.554	0.43	6
KLF6	9.95455e-16	0.26681	0.668	0.558	6
CENPF	0	2.10116	0.895	0.172	7
ASPM	0	2.01362	0.9	0.131	7
UBE2C	0	1.97884	0.906	0.173	7
UBE2S	0	1.88012	0.915	0.259	7
PTTG1	0	1.74997	0.967	0.294	7
TOP2A	0	1.65129	0.87	0.146	7
CKS2	0	1.64077	0.944	0.34	7
HMGB2	0	1.59271	0.975	0.413	7
MKI67	0	1.54095	0.902	0.167	7
TUBB4B	0	1.54076	0.968	0.511	7
CCNB1	0	1.51301	0.897	0.097	7
TPX2	0	1.47862	0.872	0.134	7
NUF2	0	1.37016	0.868	0.124	7
BIRC5	0	1.36176	0.928	0.161	7
ARL6IP1	0	1.35159	0.886	0.266	7
HN1	0	1.32445	0.912	0.362	7
CKS1B	0	1.32171	0.944	0.37	7
CDC20	0	1.31978	0.892	0.095	7
UBALD2	0	1.29244	0.886	0.393	7
KPNA2	0	1.26019	0.857	0.213	7
NUSAP1	0	1.2481	0.867	0.151	7
SMC4	0	1.24535	0.912	0.31	7
LBR	0	1.18662	0.859	0.287	7
PLK1	0	1.16373	0.816	0.055	7
NUCKS1	0	1.14187	0.957	0.545	7
HDGF	0	1.14035	0.865	0.332	7
STMN1	0	1.13118	0.976	0.37	7
AURKA	0	1.13056	0.822	0.075	7
CDKN3	0	1.13011	0.861	0.136	7
GTSE1	0	1.12175	0.815	0.093	7
PRC1	0	1.08884	0.807	0.115	7
PHF19	0	1.08485	0.869	0.218	7
CCNB2	0	1.08304	0.838	0.089	7
TUBA1B	0	1.07023	0.982	0.697	7
LILRB4	0	1.06364	0.834	0.278	7
CKAP2	0	1.01858	0.792	0.127	7
HMMR	0	1.01149	0.808	0.089	7
TUBB	0	1.00138	0.985	0.671	7
TMPO	0	0.990443	0.889	0.271	7
TROAP	0	0.990021	0.815	0.086	7
CDK1	0	0.98619	0.736	0.119	7
TUBA1C	0	0.974446	0.806	0.205	7
DLGAP5	0	0.968117	0.745	0.078	7
NEK2	0	0.958086	0.747	0.045	7
CALM2	0	0.953766	0.997	0.85	7
BUB1	0	0.944427	0.797	0.12	7
DEPDC1	0	0.896423	0.764	0.06	7
KIF14	0	0.89224	0.711	0.059	7
CCNA2	0	0.868895	0.762	0.091	7
CENPE	0	0.868097	0.66	0.072	7
CDCA8	0	0.851764	0.719	0.068	7
HP1BP3	0	0.850175	0.867	0.4	7
LRRC26	0	0.837689	0.81	0.273	7
LRRFIP1	0	0.835066	0.854	0.355	7
RAD21	0	0.823731	0.858	0.281	7
KIF20B	0	0.820895	0.792	0.149	7
SGOL2	0	0.813883	0.74	0.079	7
RAN	0	0.812577	0.969	0.73	7
ANP32E	0	0.804473	0.884	0.414	7
PIF1	0	0.789948	0.61	0.086	7
CEP55	0	0.766185	0.701	0.057	7
ARHGAP11A	0	0.729824	0.691	0.085	7
CENPA	0	0.723505	0.664	0.051	7
MAD2L1	0	0.702278	0.783	0.166	7
PRR11	0	0.690385	0.636	0.045	7
HMGB3	0	0.675459	0.727	0.183	7
KNSTRN	0	0.670747	0.66	0.08	7
CENPN	0	0.669215	0.765	0.168	7
CDKN2C	0	0.659336	0.605	0.086	7
TACC3	0	0.643957	0.683	0.082	7
SGOL1	0	0.6361	0.642	0.081	7
SPTBN1	0	0.631127	0.698	0.235	7
UBE2T	0	0.615428	0.76	0.21	7
KIF2C	0	0.604793	0.598	0.05	7
REEP4	0	0.581335	0.642	0.093	7
SCLT1	0	0.563393	0.668	0.155	7
CENPW	0	0.552615	0.685	0.151	7
ARHGAP11B	0	0.546959	0.532	0.072	7
CKAP5	0	0.546678	0.613	0.097	7
CDCA2	0	0.546017	0.538	0.053	7
SKA2	0	0.54266	0.705	0.186	7
G2E3	0	0.537094	0.598	0.082	7
CKAP2L	0	0.536165	0.562	0.057	7
KIF23	0	0.527421	0.543	0.05	7
PTMS	0	0.526026	0.598	0.134	7
CDCA3	0	0.525591	0.539	0.066	7
DBF4	0	0.524432	0.7	0.186	7
PBK	0	0.514069	0.574	0.084	7
ENC1	0	0.490959	0.408	0.037	7
HJURP	0	0.488469	0.48	0.049	7
SMC2	0	0.484135	0.71	0.206	7
DTYMK	0	0.472129	0.701	0.216	7
KIF4A	0	0.465907	0.497	0.045	7
CNTRL	0	0.465717	0.582	0.123	7
CASC5	0	0.455959	0.528	0.068	7
KIFC1	0	0.448303	0.488	0.064	7
NDC80	0	0.443756	0.494	0.072	7
CCNF	0	0.441104	0.45	0.036	7
TK1	0	0.427133	0.671	0.172	7
SHCBP1	0	0.423286	0.547	0.105	7
BUB1B	0	0.420601	0.487	0.053	7
SETD8	0	0.414047	0.542	0.104	7
CALN1	0	0.399138	0.439	0.059	7
KIF11	0	0.396641	0.469	0.057	7
NCAPG	0	0.392011	0.484	0.069	7
PARPBP	0	0.390426	0.448	0.048	7
TTK	0	0.388622	0.407	0.038	7
NCAPD2	0	0.387779	0.461	0.061	7
FAM72D	0	0.383407	0.416	0.027	7
KIF18A	0	0.380773	0.43	0.04	7
AURKB	0	0.378786	0.438	0.065	7
RNF26	0	0.376321	0.513	0.108	7
ODF2	0	0.375424	0.503	0.1	7
BRD8	0	0.370265	0.522	0.114	7
RACGAP1	0	0.365907	0.42	0.043	7
SPAG5	0	0.363611	0.418	0.041	7
APOBEC3B	0	0.363466	0.496	0.102	7
SPDL1	0	0.341126	0.435	0.061	7
TTN	0	0.33972	0.362	0.052	7
SUN2	0	0.315781	0.453	0.083	7
NDE1	0	0.315161	0.404	0.062	7
NCAPH	0	0.307907	0.395	0.051	7
WEE1	0	0.305031	0.41	0.067	7
CDCA5	0	0.30194	0.421	0.071	7
EPB41L2	0	0.296656	0.455	0.092	7
ECT2	0	0.296583	0.375	0.04	7
TNFAIP8L1	0	0.289919	0.384	0.066	7
KIF20A	0	0.273841	0.27	0.012	7
ANLN	0	0.269385	0.315	0.032	7
SLITRK2	0	0.257544	0.318	0.039	7
INCENP	0	0.250945	0.327	0.031	7
H2AFX	6.84448e-299	0.486422	0.582	0.156	7
FKBP5	1.14023e-298	0.47747	0.68	0.211	7
ANP32B	6.96546e-295	0.730998	0.948	0.618	7
LGALS1	1.21615e-293	1.21755	0.967	0.748	7
CCR1	1.07485e-292	0.436706	0.536	0.131	7
CEP70	4.45794e-291	0.274933	0.315	0.047	7
F2R	2.50282e-289	0.377626	0.55	0.138	7
RAC2	5.95358e-288	0.799237	0.909	0.52	7
HMGB1	7.75502e-287	0.666444	0.987	0.756	7
ZWINT	1.56773e-286	0.329207	0.497	0.114	7
ACTG1	1.2603e-284	0.94422	0.956	0.724	7
ADA	9.15396e-284	0.595711	0.788	0.312	7
CORO1A	9.4738e-281	0.791362	0.938	0.622	7
HNRNPA1	3.58274e-280	0.567777	0.992	0.889	7
CALM3	1.09163e-279	0.677944	0.9	0.488	7
CENPL	6.79563e-275	0.254068	0.395	0.078	7
H3F3A	2.84494e-274	0.66469	0.989	0.902	7
P2RY10	2.41836e-270	0.30585	0.433	0.092	7
ARPC2	1.6744e-267	0.738079	0.944	0.741	7
H2AFV	1.60564e-266	0.636326	0.917	0.511	7
HMGN2	6.68462e-265	0.777136	0.963	0.635	7
GSPT1	5.63732e-262	0.578981	0.775	0.327	7
TPM3	1.68386e-259	0.748985	0.904	0.543	7
RRM2	5.96482e-258	0.27349	0.565	0.145	7
CRIP1	2.1178e-257	0.415972	0.618	0.181	7
ARID4B	3.40631e-257	0.574274	0.763	0.314	7
AHNAK	7.19499e-257	0.587688	0.717	0.275	7
NBPF10	6.35888e-255	0.447139	0.654	0.218	7
MZT1	7.08229e-255	0.381496	0.591	0.175	7
ARL4C	7.89867e-255	0.550598	0.611	0.195	7
SFPQ	1.05972e-254	0.607174	0.832	0.408	7
VIM	1.26711e-254	0.785078	0.972	0.742	7
LMNB1	5.03196e-253	0.304199	0.446	0.105	7
CDKN2D	1.2405e-252	0.358547	0.371	0.075	7
GPRIN3	1.49306e-250	0.367357	0.553	0.157	7
E2F2	3.56092e-249	0.304593	0.406	0.089	7
STS	1.35833e-245	0.305749	0.386	0.082	7
MIS18BP1	2.65956e-244	0.395787	0.557	0.163	7
PIM3	1.19789e-242	0.477825	0.71	0.269	7
BCL2L12	1.34567e-241	0.382812	0.593	0.186	7
ANKRD12	7.14674e-239	0.693674	0.811	0.418	7
TMSB4X	3.97692e-237	0.81025	0.963	0.884	7
ZNF217	1.62899e-235	0.3006	0.49	0.13	7
RUNX3	4.04887e-234	0.348236	0.508	0.143	7
NDUFV2	6.57797e-234	0.705499	0.91	0.649	7
SPC25	2.74901e-233	0.308636	0.36	0.075	7
CDK5RAP2	1.28913e-232	0.311082	0.508	0.139	7
CCNG1	6.54079e-229	0.491265	0.767	0.317	7
CHMP4B	1.61994e-228	0.551455	0.763	0.339	7
SAP30	1.79303e-225	0.282597	0.439	0.112	7
MYBPC2	4.95166e-225	0.540344	0.547	0.17	7
EZH2	6.07628e-225	0.315015	0.479	0.13	7
PLP2	8.97626e-225	0.638401	0.936	0.658	7
CEP164	1.09399e-224	0.256497	0.409	0.098	7
GLRX5	1.23453e-224	0.381907	0.63	0.223	7
CELF2	1.226e-223	0.467953	0.714	0.278	7
NBPF15	3.45539e-223	0.415792	0.636	0.224	7
HNRNPU	5.22577e-223	0.694498	0.892	0.585	7
ARHGAP30	3.67025e-222	0.484577	0.722	0.289	7
RCSD1	4.35793e-220	0.498744	0.733	0.306	7
C12orf75	2.18581e-219	0.268526	0.396	0.093	7
KIAA1524	5.68881e-219	0.290227	0.46	0.119	7
PLIN3	1.61353e-218	0.31529	0.443	0.115	7
TAGLN2	3.43662e-218	0.513389	0.875	0.457	7
2020-09-09	3.0874e-216	0.367199	0.59	0.191	7
ARHGDIB	5.10475e-216	0.571443	0.919	0.574	7
DDX39A	3.52483e-215	0.521535	0.808	0.394	7
PILRB	6.31139e-215	0.298224	0.454	0.122	7
SNHG7	3.54067e-213	0.428452	0.651	0.244	7
CNIH4	5.4162e-213	0.413264	0.671	0.256	7
SET	7.21933e-212	0.677611	0.908	0.619	7
DCK	1.76865e-211	0.280288	0.476	0.13	7
SNX6	6.00725e-209	0.46948	0.704	0.291	7
FLNA	7.19172e-209	0.277593	0.498	0.144	7
CCND2	7.14835e-207	0.847387	0.821	0.446	7
MYH9	4.15403e-206	0.266727	0.473	0.133	7
LDLR	1.79033e-205	0.275253	0.422	0.11	7
NCAPD3	1.70533e-203	0.25513	0.417	0.106	7
TPM4	1.6131e-202	0.562732	0.828	0.431	7
IQGAP2	3.74026e-202	0.387377	0.616	0.222	7
IMPDH2	1.21275e-201	0.527215	0.843	0.44	7
RGS19	3.03904e-201	0.275727	0.473	0.135	7
TMC8	4.42818e-200	0.278565	0.516	0.159	7
CENPM	5.5448e-200	0.251098	0.435	0.114	7
SERBP1	7.34214e-199	0.659444	0.906	0.671	7
DDIT4	2.73442e-197	0.770587	0.854	0.491	7
CNN2	1.60223e-196	0.613067	0.741	0.343	7
TMC6	5.70567e-195	0.403705	0.755	0.308	7
KHDRBS1	8.46148e-195	0.425296	0.743	0.337	7
HNRNPAB	9.46131e-195	0.519471	0.78	0.37	7
KRAS	1.66335e-194	0.465107	0.746	0.343	7
RCCD1	1.7363e-194	0.27215	0.391	0.1	7
DCAF7	2.08706e-194	0.322765	0.535	0.175	7
FNBP1	2.7065e-194	0.329012	0.663	0.245	7
SMAP2	1.01694e-193	0.400177	0.607	0.222	7
PRRC2C	1.74432e-193	0.551017	0.885	0.566	7
BUB3	7.92507e-193	0.493502	0.802	0.402	7
GRK6	9.57046e-193	0.449336	0.719	0.317	7
SYNGR2	1.38754e-192	0.56166	0.887	0.582	7
CLEC7A	2.25405e-192	0.255	0.431	0.117	7
PGP	1.10883e-191	0.342703	0.588	0.211	7
CHD4	1.03414e-190	0.38496	0.672	0.262	7
COX8A	4.77214e-190	0.488636	0.969	0.777	7
FXR1	5.12132e-190	0.356665	0.669	0.27	7
RBMX	4.82107e-189	0.47337	0.881	0.502	7
H2AFZ	1.03597e-187	0.663187	0.966	0.702	7
CBX5	1.30916e-185	0.307277	0.591	0.21	7
F12	4.75443e-185	0.298109	0.481	0.149	7
C1orf131	4.65922e-184	0.314872	0.584	0.206	7
DDX21	2.17853e-183	0.653245	0.826	0.482	7
PTPN7	1.14084e-181	0.461165	0.774	0.364	7
SMG7	1.3672e-181	0.250406	0.474	0.144	7
MIR181A1HG	1.69636e-180	0.374792	0.462	0.144	7
HNRNPA2B1	3.77469e-180	0.485743	0.961	0.771	7
HSPA8	2.02638e-179	0.588247	0.963	0.799	7
WBP11	3.84727e-176	0.333167	0.714	0.304	7
RUVBL2	6.34438e-176	0.358587	0.687	0.293	7
TPR	9.74927e-176	0.471197	0.809	0.409	7
PAK2	7.56863e-175	0.334766	0.668	0.27	7
LDHA	1.71815e-174	0.537943	0.908	0.618	7
POLE3	1.75572e-174	0.426082	0.738	0.34	7
KIF5B	9.43703e-174	0.385992	0.709	0.314	7
YBX3	2.08866e-173	0.391968	0.731	0.332	7
MXD3	2.29073e-173	0.323584	0.402	0.114	7
ILF3	8.93644e-173	0.438376	0.79	0.394	7
LYAR	2.52032e-172	0.348823	0.603	0.235	7
TET1	3.04007e-169	0.282051	0.513	0.175	7
EIF3A	1.44917e-168	0.501234	0.854	0.505	7
DNMT1	1.77221e-168	0.340601	0.702	0.284	7
MB21D1	4.99237e-168	0.255162	0.504	0.167	7
NUDT1	3.8427e-167	0.261549	0.552	0.193	7
HMG20B	7.56936e-167	0.324895	0.631	0.255	7
CCT5	1.57207e-166	0.438809	0.799	0.412	7
CFL1	4.00774e-165	0.448884	0.97	0.845	7
DAZAP1	4.10814e-165	0.300845	0.6	0.236	7
EMP3	5.23679e-164	0.537137	0.944	0.695	7
YBX1	9.75537e-164	0.468576	0.972	0.835	7
ADSS	1.89514e-163	0.36374	0.74	0.343	7
CTCF	3.37616e-162	0.293016	0.528	0.183	7
KIF22	3.95071e-162	0.343931	0.659	0.269	7
H2AFJ	4.69542e-161	0.340609	0.654	0.271	7
MBNL1	9.74079e-160	0.324415	0.694	0.306	7
CDK12	1.03192e-159	0.28452	0.589	0.227	7
NCL	3.90441e-159	0.661123	0.912	0.7	7
NAP1L1	4.30426e-159	0.439745	0.945	0.698	7
2020-09-11	5.71022e-159	0.278209	0.588	0.219	7
RSL1D1	5.26826e-158	0.541523	0.842	0.526	7
CCT6A	7.47651e-158	0.401379	0.77	0.399	7
IARS2	2.01704e-157	0.315518	0.632	0.256	7
ASH1L	2.43398e-157	0.384853	0.75	0.368	7
CCT3	5.28054e-156	0.492497	0.886	0.58	7
TMEM173	2.07401e-155	0.333806	0.511	0.188	7
MKNK2	2.86144e-155	0.262865	0.538	0.199	7
CDKN1B	3.27129e-155	0.306878	0.582	0.226	7
EZR	5.46528e-154	0.380609	0.823	0.443	7
CEP350	5.48124e-154	0.346182	0.682	0.303	7
HSPD1	7.6352e-154	0.560316	0.865	0.567	7
HIST2H2AC	1.76925e-153	0.32906	0.687	0.303	7
HMHA1	5.90076e-153	0.273978	0.558	0.213	7
LY6E	4.1845e-152	0.560996	0.918	0.662	7
XPO1	1.10098e-151	0.275114	0.56	0.212	7
RPSAP58	3.30758e-151	0.484159	0.897	0.6	7
DESI2	4.99411e-150	0.324176	0.633	0.269	7
TAF1D	6.16257e-150	0.364625	0.718	0.341	7
SRRM2	6.18096e-150	0.463583	0.841	0.506	7
UHMK1	6.27657e-150	0.277252	0.587	0.231	7
USP1	2.52688e-149	0.294746	0.581	0.227	7
SYNCRIP	4.32141e-148	0.401781	0.705	0.342	7
CYTH2	7.79616e-148	0.270915	0.448	0.148	7
DCTN3	1.47066e-147	0.433262	0.795	0.425	7
TCERG1	5.69916e-147	0.259828	0.573	0.227	7
RRP1B	4.51732e-146	0.263285	0.539	0.203	7
EIF2S2	1.26739e-145	0.449593	0.932	0.732	7
NONO	1.31431e-145	0.340833	0.746	0.366	7
RPS21	2.36809e-145	0.366692	0.996	0.96	7
RBM39	3.07321e-145	0.471861	0.904	0.676	7
UBE2R2	3.00356e-144	0.263028	0.513	0.191	7
CACYBP	3.86425e-144	0.408864	0.831	0.466	7
SAMD9L	7.79816e-144	0.422157	0.742	0.364	7
LARS	2.1913e-143	0.324042	0.716	0.337	7
SYT1	3.35757e-142	0.321758	0.496	0.185	7
HSP90AA1	7.34671e-141	0.476225	0.935	0.726	7
EIF4G2	2.00545e-140	0.399835	0.911	0.645	7
PA2G4	6.85444e-140	0.496653	0.87	0.566	7
RBM8A	9.01599e-140	0.426143	0.909	0.623	7
ACIN1	9.33129e-140	0.253566	0.582	0.23	7
NUFIP2	6.85527e-139	0.251777	0.536	0.206	7
HSD17B11	9.60041e-139	0.350997	0.636	0.28	7
CAPRIN1	1.32372e-138	0.270427	0.592	0.246	7
STAT1	3.56154e-138	0.417503	0.715	0.344	7
MRPL9	3.1345e-137	0.340056	0.77	0.397	7
GNAI2	5.46e-137	0.326247	0.677	0.316	7
FDPS	4.98748e-136	0.457692	0.874	0.556	7
CARHSP1	1.18614e-134	0.321053	0.657	0.297	7
STIP1	8.9692e-134	0.289058	0.611	0.267	7
CD320	1.58444e-133	0.462253	0.825	0.506	7
PTMA	4.07832e-133	0.33747	0.996	0.974	7
SNRPA1	2.03564e-132	0.324747	0.716	0.355	7
PIN1	3.26943e-132	0.340087	0.804	0.448	7
NOP14	5.57025e-132	0.27183	0.485	0.184	7
SRPK1	1.31204e-131	0.276744	0.596	0.256	7
FUS	3.4421e-131	0.327125	0.797	0.424	7
MZT2B	4.09198e-131	0.438516	0.918	0.664	7
UBE2Q1	1.04836e-130	0.272986	0.585	0.249	7
NIFK	1.26092e-130	0.324314	0.637	0.292	7
COA6	1.53594e-130	0.279979	0.677	0.318	7
NOTCH2NL	7.67088e-130	0.29663	0.631	0.282	7
SSNA1	3.1326e-129	0.384735	0.849	0.532	7
ANKRD39	3.721e-129	0.33025	0.584	0.257	7
WDR43	5.86831e-129	0.333251	0.602	0.271	7
MYL12A	1.26393e-128	0.446093	0.951	0.756	7
ARPC1B	3.30492e-128	0.411608	0.871	0.572	7
JAK1	5.2702e-128	0.300726	0.675	0.319	7
PFDN2	2.06132e-127	0.423639	0.867	0.564	7
YWHAH	9.46402e-127	0.258022	0.655	0.293	7
NOB1	1.79143e-126	0.271542	0.572	0.246	7
SMC1A	2.59893e-126	0.270815	0.605	0.255	7
DNAJA1	9.37605e-126	0.367033	0.815	0.478	7
NAP1L4	1.70406e-125	0.289576	0.682	0.328	7
PPP4R2	2.00707e-125	0.257816	0.601	0.262	7
ZDHHC12	7.32811e-125	0.350222	0.785	0.438	7
CBX3	1.09668e-124	0.356919	0.866	0.541	7
TOMM20	2.30568e-124	0.389971	0.87	0.584	7
MRPL51	3.39119e-124	0.34753	0.924	0.663	7
MT-ND6	6.16899e-124	0.377106	0.748	0.394	7
PTGES3	1.08951e-123	0.37915	0.877	0.595	7
STK17A	2.04108e-123	0.320437	0.636	0.292	7
STK17B	2.48956e-123	0.33769	0.669	0.324	7
LSM5	8.95983e-123	0.367025	0.926	0.638	7
CCDC34	1.91597e-122	0.259221	0.422	0.15	7
PPP1R18	1.99421e-122	0.251274	0.478	0.182	7
LARP1	5.18423e-122	0.292274	0.632	0.294	7
MT-CO3	2.40526e-121	0.475913	0.967	0.935	7
H2AFY	8.256e-121	0.299397	0.684	0.332	7
CD3EAP	8.6622e-121	0.256111	0.442	0.166	7
HNRNPD	3.1543e-120	0.344364	0.78	0.442	7
ARF1	3.20839e-120	0.408375	0.908	0.679	7
NRD1	1.30852e-119	0.298139	0.714	0.364	7
BPTF	3.32946e-119	0.250968	0.623	0.284	7
GPATCH4	3.7596e-119	0.439006	0.693	0.369	7
BCLAF1	1.54428e-118	0.314006	0.737	0.383	7
HSP90AB1	2.18933e-118	0.491245	0.927	0.787	7
ARPC5	2.9333e-118	0.40907	0.874	0.564	7
AP1S2	3.22925e-118	0.438216	0.794	0.449	7
DKC1	3.44124e-118	0.329962	0.645	0.314	7
GTPBP4	2.71906e-117	0.251317	0.537	0.227	7
ZNF207	9.22861e-117	0.254613	0.775	0.408	7
TKT	8.76085e-116	0.317733	0.784	0.443	7
RNF126	9.02845e-116	0.256335	0.655	0.312	7
TNFRSF18	1.37329e-115	0.371408	0.416	0.151	7
CKLF	1.4774e-115	0.39252	0.887	0.568	7
SF3B1	8.35097e-115	0.271907	0.729	0.379	7
CAST	2.43856e-114	0.342512	0.759	0.427	7
ITGB7	5.12952e-113	0.369757	0.78	0.429	7
YY1	3.18759e-112	0.274666	0.668	0.335	7
TIMM9	6.83155e-112	0.27278	0.584	0.265	7
PMVK	1.56384e-111	0.361693	0.866	0.571	7
PNN	1.69119e-110	0.298719	0.747	0.409	7
NOLC1	3.36991e-109	0.286598	0.627	0.306	7
PSME2	7.50714e-109	0.3855	0.944	0.743	7
XRCC5	8.24061e-109	0.302568	0.812	0.475	7
TIMM10	3.95691e-108	0.28495	0.68	0.346	7
MAP2K2	6.82483e-108	0.270102	0.651	0.325	7
ZC3H15	7.64477e-108	0.305462	0.815	0.492	7
RGS1	9.77238e-108	0.390383	0.724	0.373	7
PRKDC	2.17367e-106	0.262811	0.641	0.309	7
RPL7L1	1.29043e-105	0.279439	0.668	0.343	7
METTL7A	1.87251e-105	0.293971	0.73	0.387	7
SLC25A5	3.31127e-105	0.379224	0.943	0.74	7
ZFAS1	5.22099e-105	0.310511	0.794	0.46	7
ILF2	2.49699e-104	0.295887	0.837	0.505	7
PPP1R14B	2.59153e-104	0.343036	0.703	0.386	7
YWHAZ	2.68489e-104	0.34808	0.845	0.55	7
PPAN	1.15977e-103	0.251024	0.505	0.223	7
EIF5	5.45642e-103	0.338832	0.801	0.492	7
RPS8	5.62401e-103	0.262974	0.996	0.981	7
HADHA	6.53232e-103	0.251148	0.726	0.386	7
ABCE1	9.50939e-102	0.255552	0.594	0.29	7
ARHGEF2	1.35521e-101	0.275167	0.615	0.303	7
ATP5F1	1.2773e-100	0.28576	0.832	0.506	7
PSMA7	5.3677e-100	0.323579	0.938	0.759	7
RPS16	1.12148e-99	0.268882	0.998	0.982	7
SRRM1	1.69863e-99	0.2745	0.833	0.518	7
PARP1	2.40178e-99	0.376894	0.885	0.628	7
PCBP1	1.18295e-97	0.313078	0.912	0.64	7
NPM1	1.50515e-97	0.363431	0.957	0.848	7
CCT2	1.57871e-97	0.280007	0.737	0.417	7
MRPS21	1.84507e-97	0.339322	0.877	0.618	7
EEF2	2.0133e-96	0.293101	0.976	0.896	7
HNRNPC	5.94134e-96	0.30846	0.907	0.65	7
SNRPE	3.36005e-94	0.349462	0.922	0.697	7
FKBP4	1.16885e-92	0.257618	0.572	0.281	7
ISOC2	6.34227e-91	0.262723	0.685	0.378	7
HNRNPM	6.90002e-91	0.26536	0.849	0.531	7
SRSF3	2.2563e-90	0.291229	0.894	0.637	7
CLIC1	1.37123e-89	0.338704	0.967	0.824	7
COX20	4.46574e-89	0.305474	0.831	0.543	7
C20orf24	5.27801e-89	0.320225	0.814	0.522	7
IL32	5.25318e-87	0.316649	0.591	0.298	7
NOP58	5.51471e-87	0.275222	0.701	0.401	7
H3F3B	1.08165e-86	0.259459	0.976	0.853	7
DDX24	1.50198e-86	0.279608	0.823	0.535	7
TOP1	1.7979e-86	0.269368	0.795	0.498	7
C1orf43	1.25503e-85	0.299446	0.841	0.574	7
ATP5G2	5.42359e-85	0.268376	0.968	0.846	7
SNRPD1	8.07166e-85	0.294551	0.84	0.562	7
RPL36	1.19761e-82	0.268216	0.994	0.985	7
TOMM40	1.48151e-82	0.25996	0.6	0.321	7
HIST1H4C	5.95601e-82	0.43352	0.812	0.55	7
HNRNPR	2.73168e-81	0.255104	0.774	0.47	7
FBL	1.08419e-80	0.29632	0.837	0.561	7
SOD1	9.30783e-79	0.283733	0.923	0.755	7
EIF4B	9.81649e-79	0.267312	0.832	0.549	7
HNRNPA3	9.96002e-79	0.260819	0.876	0.593	7
TYMP	1.49992e-78	0.285791	0.8	0.522	7
IRF1	2.67179e-78	0.253281	0.746	0.436	7
YWHAB	2.56191e-77	0.256027	0.845	0.564	7
PLAC8	6.49654e-75	0.298752	0.699	0.397	7
PCBP2	2.03282e-73	0.258866	0.879	0.634	7
TIMM13	5.80103e-73	0.306553	0.841	0.615	7
ARPC5L	3.22749e-72	0.278739	0.901	0.708	7
HNRNPK	6.47516e-72	0.259489	0.919	0.731	7
SLC25A3	7.07438e-72	0.261725	0.909	0.688	7
PSMB4	4.72001e-71	0.262176	0.834	0.545	7
SRSF2	6.14057e-69	0.255833	0.843	0.576	7
EIF3F	2.86211e-67	0.261757	0.913	0.676	7
PPA1	5.17624e-66	0.254896	0.842	0.573	7
CYC1	2.81185e-63	0.250834	0.868	0.641	7
MT-ATP6	2.43239e-61	0.309178	0.945	0.875	7
CCNI	2.0961e-60	0.257296	0.897	0.665	7
MT-ND3	8.65251e-51	0.254805	0.938	0.866	7
CD52	0	2.99619	0.968	0.261	8
HLA-DPB1	0	2.82688	0.931	0.119	8
LTB	0	2.72583	0.783	0.102	8
HLA-DRA	0	2.60825	0.994	0.324	8
HLA-DRB1	0	2.59788	0.909	0.137	8
HLA-DPA1	0	2.51255	0.878	0.106	8
MS4A1	0	2.50488	0.814	0.02	8
CD37	0	2.377	0.901	0.258	8
HLA-DQB1	0	2.31772	0.79	0.049	8
CD79A	0	2.24753	0.913	0.181	8
TMSB4X	0	1.84061	0.999	0.884	8
TCL1A	0	1.81733	0.359	0.008	8
LAPTM5	0	1.74713	0.769	0.265	8
CD69	0	1.73393	0.451	0.058	8
BANK1	0	1.68078	0.565	0.034	8
HLA-DQA1	0	1.63193	0.558	0.026	8
CD74	0	1.62191	1	0.883	8
HLA-DQA2	0	1.58912	0.516	0.023	8
SELL	0	1.5125	0.502	0.094	8
2020-03-01	0	1.46564	0.476	0.011	8
HLA-DMB	0	1.41843	0.464	0.017	8
VPREB3	0	1.41776	0.418	0.022	8
LINC00926	0	1.37256	0.409	0.004	8
FAM65B	0	1.27463	0.381	0.026	8
PTPRC	0	1.23217	0.429	0.058	8
IRF8	0	1.20236	0.355	0.011	8
GPR183	0	1.12258	0.304	0.01	8
SPIB	0	1.07547	0.322	0.036	8
LY86	0	1.07045	0.338	0.029	8
FCER2	0	1.04094	0.259	0.022	8
TMSB10	0	1.01958	0.999	0.959	8
GAPT	0	1.00502	0.271	0.004	8
SWAP70	0	1.00446	0.307	0.015	8
RPL21	0	0.956651	1	0.983	8
CD22	0	0.953109	0.256	0.002	8
BLK	0	0.864473	0.254	0.004	8
RPS29	0	0.857329	1	0.986	8
RPS27	0	0.683756	1	0.996	8
HVCN1	4.80469e-302	1.30042	0.41	0.064	8
LIMD2	8.11022e-266	1.55436	0.674	0.237	8
CD79B	1.48755e-265	1.65941	0.831	0.484	8
HLA-DMA	4.00004e-253	1.43105	0.568	0.156	8
ACTB	1.41579e-243	1.09056	0.952	0.92	8
PTPRCAP	9.42329e-241	1.379	0.81	0.411	8
RASGRP2	2.15984e-236	0.938021	0.287	0.038	8
RPL34	1.07293e-212	0.51137	1	0.99	8
RPS15A	1.23011e-196	0.502267	0.997	0.984	8
RPL30	1.01316e-192	0.593063	0.986	0.966	8
RPS20	1.70891e-189	0.601875	0.985	0.953	8
RPL26	3.34959e-179	0.552569	0.994	0.972	8
RPL11	1.8142e-171	0.451578	0.999	0.988	8
RPL13A	1.90145e-158	0.419358	1	0.992	8
RPLP2	1.34773e-157	0.415242	1	0.988	8
CXCR4	1.93081e-156	1.53461	0.77	0.559	8
FAIM3	7.02726e-151	0.97922	0.298	0.064	8
ARHGDIB	4.85125e-136	1.11056	0.746	0.585	8
RPL31	3.79205e-132	0.493952	0.982	0.967	8
RNASE6	1.67028e-127	0.947837	0.261	0.055	8
RPL41	4.71962e-123	0.310278	0.999	0.996	8
RPL23A	2.94676e-116	0.391801	0.994	0.978	8
COMMD6	1.10045e-110	1.11634	0.699	0.579	8
COTL1	3.00013e-108	0.902781	0.293	0.079	8
LBH	4.97163e-102	0.896177	0.26	0.066	8
MT-CO1	7.22539e-102	0.514909	0.989	0.916	8
RPL32	8.5186e-102	0.306278	0.999	0.991	8
TBC1D10C	2.06318e-101	0.836942	0.304	0.088	8
BTG1	2.16831e-101	1.20466	0.755	0.72	8
RPL39	1.13839e-100	0.315272	1	0.985	8
TXNIP	1.62294e-98	1.0145	0.783	0.691	8
PFDN5	1.63895e-98	0.61253	0.89	0.885	8
ARPC3	1.59792e-94	0.823639	0.743	0.715	8
RPS25	5.03341e-94	0.341779	0.993	0.975	8
SRSF5	1.43338e-93	0.993667	0.684	0.566	8
PTMA	4.78511e-91	0.393102	0.994	0.974	8
RPS27A	1.59771e-84	0.298276	1	0.99	8
RPL38	1.02429e-77	0.344938	0.977	0.962	8
GPSM3	1.38333e-75	1.04878	0.464	0.255	8
RPL22	3.06568e-75	0.416542	0.941	0.935	8
SH3BGRL3	1.51453e-74	0.846167	0.715	0.715	8
FOXP1	2.22931e-73	1.06367	0.347	0.145	8
RPL12	3.83321e-72	0.324937	0.996	0.973	8
RPL18A	1.18978e-71	0.280718	1	0.988	8
RPL9	1.55885e-71	0.331466	0.99	0.967	8
MALAT1	1.41533e-70	0.271369	1	0.993	8
RPL5	8.54313e-70	0.359217	0.97	0.945	8
EVL	1.02509e-68	0.915384	0.365	0.167	8
CORO1A	1.98372e-64	0.623632	0.746	0.633	8
FAU	3.31082e-62	0.278024	0.993	0.976	8
PLEKHF2	5.38516e-62	0.861614	0.285	0.112	8
RPSA	2.03045e-61	0.370552	0.927	0.923	8
DDX5	1.33782e-59	0.557319	0.796	0.816	8
SP110	1.10327e-57	1.03988	0.411	0.238	8
SMIM14	1.81523e-55	0.955501	0.312	0.141	8
CRIP1	2.42543e-54	1.38986	0.374	0.196	8
RPS3A	1.65469e-53	0.262153	0.992	0.981	8
RPS23	2.67759e-53	0.272605	0.993	0.978	8
SNX2	5.56938e-51	1.00104	0.403	0.244	8
MYL12A	6.45324e-51	0.541931	0.737	0.765	8
RPS2	3.20801e-48	0.300611	0.981	0.942	8
PLAC8	6.61515e-46	0.966451	0.516	0.407	8
STX7	2.46056e-44	0.94162	0.327	0.175	8
SYPL1	9.27974e-44	0.87035	0.392	0.244	8
RPL10A	1.11685e-41	0.265562	0.979	0.958	8
HLA-E	1.41542e-41	0.426475	0.817	0.845	8
LAT2	8.12241e-40	0.711058	0.268	0.126	8
DCK	4.0832e-38	0.77732	0.279	0.142	8
PNISR	4.26065e-37	0.75119	0.585	0.586	8
EIF4A2	4.04581e-36	0.549103	0.67	0.717	8
ZFAS1	1.4964e-32	0.760361	0.516	0.474	8
PRKCB	7.57526e-32	0.784036	0.29	0.165	8
UCP2	9.9271e-32	0.876145	0.476	0.41	8
N4BP2L2	5.28049e-31	0.778463	0.45	0.368	8
POU2F2	2.03256e-30	0.86551	0.455	0.381	8
CD40	1.77338e-28	0.637948	0.253	0.137	8
PABPC1	4.98464e-28	0.374324	0.769	0.832	8
ACAP1	2.17842e-27	0.799086	0.338	0.234	8
PFN1	1.19981e-26	0.319851	0.814	0.879	8
2020-09-07	6.3908e-25	0.724337	0.505	0.498	8
MT-ND3	7.3362e-25	0.289465	0.922	0.868	8
LSP1	8.12169e-25	0.632232	0.506	0.464	8
DAZAP2	7.45432e-24	0.786161	0.442	0.397	8
MEF2C	1.67155e-22	0.596514	0.607	0.637	8
PDLIM1	5.20411e-21	0.610833	0.264	0.165	8
EIF3E	5.27169e-21	0.357856	0.729	0.799	8
HNRNPDL	9.61895e-21	0.565116	0.568	0.642	8
HMGB1	1.12986e-20	0.302908	0.724	0.768	8
CCNI	1.34014e-20	0.542221	0.596	0.678	8
CFL1	1.11925e-19	0.294923	0.777	0.853	8
CDC42	7.57677e-19	0.684638	0.513	0.552	8
RPL17	1.8429e-18	0.329034	0.784	0.825	8
IFITM2	2.41389e-17	0.628476	0.371	0.304	8
EVI2B	3.81583e-17	0.391986	0.613	0.61	8
TOMM7	6.62097e-17	0.301714	0.777	0.872	8
ARL6IP5	9.06576e-17	0.573144	0.468	0.469	8
DRAM2	4.50086e-16	0.658245	0.292	0.218	8
ARGLU1	5.09749e-15	0.710291	0.414	0.403	8
NCF1	9.5156e-15	0.710506	0.354	0.303	8
ATP6V1G1	1.23166e-14	0.375265	0.652	0.79	8
SNX3	1.70003e-14	0.65162	0.523	0.617	8
TAGLN2	3.4871e-14	0.576722	0.47	0.476	8
ADD3	5.07926e-14	0.627831	0.26	0.19	8
TNFAIP8	5.40169e-14	0.672795	0.382	0.351	8
TRAF3IP3	7.88079e-14	0.645544	0.319	0.263	8
CD99	8.82325e-14	0.550297	0.285	0.212	8
CD53	1.03499e-12	0.549801	0.514	0.567	8
SKP1	2.54894e-12	0.425316	0.575	0.687	8
NAP1L1	7.15744e-12	0.311827	0.662	0.711	8
BIRC3	1.0081e-11	0.438644	0.444	0.414	8
PRR13	1.353e-11	0.680278	0.377	0.368	8
POLD4	2.13556e-10	0.612254	0.417	0.432	8
GLTSCR2	4.73065e-10	0.344108	0.637	0.764	8
UBXN1	8.0982e-10	0.662793	0.395	0.415	8
RAC2	1.66572e-09	0.495322	0.479	0.539	8
SMCHD1	3.50475e-09	0.299222	0.162	0.311	8
VAMP2	8.27428e-09	0.5433	0.451	0.496	8
KIAA0040	1.30133e-08	0.348563	0.194	0.361	8
GDI2	3.04411e-08	0.605069	0.411	0.454	8
CAPZA1	7.04868e-08	0.652002	0.376	0.396	8
PCNP	9.05479e-08	0.253539	0.243	0.436	8
ACTR3	1.44018e-07	0.537394	0.415	0.47	8
NCOR1	1.69116e-07	0.258696	0.172	0.311	8
EIF2S3	2.3031e-07	0.621423	0.356	0.375	8
ELF1	3.09039e-07	0.589598	0.264	0.233	8
ZFP36L1	3.11918e-07	0.586607	0.373	0.387	8
WHSC1L1	3.373e-07	0.277808	0.168	0.303	8
ERICH1	3.97312e-07	0.285878	0.149	0.271	8
RBM23	4.87525e-07	0.251025	0.15	0.272	8
RALGPS2	1.03821e-06	0.637565	0.281	0.262	8
PDCD4	1.1088e-06	0.467642	0.268	0.236	8
MYL12B	1.18069e-06	0.487465	0.45	0.527	8
CNOT7	1.35179e-06	0.275373	0.188	0.33	8
MTPN	1.57198e-06	0.645748	0.311	0.31	8
SON	3.08281e-06	0.299717	0.591	0.742	8
YWHAZ	3.17223e-06	0.506161	0.466	0.567	8
SP100	1.14073e-05	0.61205	0.322	0.333	8
DDX27	1.49651e-05	0.253212	0.15	0.255	8
CAPZB	1.59077e-05	0.542041	0.363	0.403	8
TSPAN13	1.73727e-05	0.300242	0.171	0.286	8
ATRX	2.25044e-05	0.282648	0.232	0.386	8
CIR1	2.70708e-05	0.284399	0.173	0.288	8
CALM1	3.09591e-05	0.413738	0.512	0.629	8
FAM96A	3.65735e-05	0.269526	0.227	0.376	8
DBNL	3.66784e-05	0.574244	0.253	0.238	8
PTPN6	5.53268e-05	0.468972	0.439	0.507	8
HNRNPH1	5.79947e-05	0.341126	0.29	0.475	8
PSIP1	8.19301e-05	0.255627	0.193	0.311	8
LUC7L3	8.55092e-05	0.268753	0.285	0.468	8
RHOH	9.35351e-05	0.289931	0.199	0.324	8
RNPS1	0.000113022	0.272948	0.248	0.409	8
EIF1B	0.00012191	0.279625	0.212	0.343	8
CIB1	0.000139819	0.710548	0.363	0.422	8
LTA4H	0.000179557	0.317168	0.18	0.291	8
GABARAPL2	0.000210626	0.253489	0.323	0.527	8
SMARCE1	0.000253032	0.257091	0.168	0.269	8
TMEM123	0.000270559	0.327804	0.252	0.405	8
TRA2A	0.000292083	0.325318	0.205	0.327	8
HCLS1	0.000344421	0.282885	0.235	0.371	8
DNAJB6	0.000359875	0.302789	0.209	0.332	8
JUNB	0.000438832	0.354162	0.535	0.625	8
PAPOLA	0.000492044	0.273789	0.303	0.488	8
TAF7	0.00063016	0.320161	0.303	0.485	8
POLR2G	0.000713082	0.25706	0.187	0.291	8
YWHAB	0.000866796	0.467386	0.45	0.581	8
BBX	0.000923265	0.303854	0.186	0.287	8
JAK1	0.00100377	0.358585	0.216	0.339	8
TCF4	0.00103665	0.28558	0.289	0.451	8
ANXA11	0.00124749	0.301735	0.197	0.304	8
KLF6	0.00165348	0.345958	0.486	0.566	8
SAT1	0.00165772	0.330969	0.403	0.456	8
APOBEC3C	0.00245916	0.37091	0.191	0.292	8
SCP2	0.00272692	0.294131	0.206	0.315	8
HNRNPA0	0.00365551	0.314201	0.318	0.505	8
ANXA6	0.00399792	0.263143	0.312	0.487	8
MBNL1	0.00445948	0.310161	0.216	0.327	8
CCNDBP1	0.00459052	0.322665	0.21	0.318	8
IRF2	0.00575202	0.277303	0.18	0.266	8
TAF1D	0.0057687	0.332303	0.239	0.362	8
STK4	0.00601571	0.492025	0.308	0.346	8
PSMC6	0.00603985	0.375384	0.25	0.382	8
ARID4B	0.00716146	0.345497	0.226	0.338	8
SNHG7	0.00738325	0.34961	0.179	0.266	8
GMFG	0.00950779	0.440824	0.436	0.568	8
ARPC4	0.00976533	0.482368	0.276	0.3	8
MBD4	0.00998108	0.28933	0.188	0.276	8
APOC1	0	1.51733	0.442	0.021	9
FAM178B	0	1.39272	0.423	0.011	9
AKR1C3	0	1.36186	0.432	0.028	9
KLF1	0	1.3295	0.455	0.023	9
GATA1	0	1.08601	0.373	0.011	9
MYL4	0	1.07274	0.357	0.028	9
GFI1B	0	0.947443	0.316	0.01	9
ALDH1A1	0	0.806319	0.3	0.006	9
CNRIP1	0	0.713787	0.265	0.004	9
KCNH2	1.64923e-293	0.917737	0.314	0.024	9
GYPA	3.75852e-283	1.19179	0.384	0.038	9
HK1	3.28638e-274	0.688824	0.281	0.02	9
SNCA	6.1927e-274	1.01594	0.343	0.03	9
CD36	2.65812e-250	0.90808	0.293	0.024	9
AHSP	3.17242e-238	2.86856	0.776	0.251	9
CA2	6.77667e-223	1.64879	0.508	0.089	9
HMGB1	1.52288e-201	1.70152	0.945	0.764	9
KIAA0101	3.30507e-193	1.68171	0.682	0.204	9
[truncated: 905 more rows]
