# Supplementary material for: Single‐cell RNA sequencing infers the role of malignant cells in drug‐resistant multiple myeloma
Source: Clin Transl Med. 2021 Dec 17;11(12):e653. doi: 10.1002/ctm2.653 (PMC8678945; doi:10.1002/ctm2.653)
Supplement: Supplementary file 6 — Table S4 [file CTM2-11-e653-s004.xlsx]

## Sheet: Sheet1
Supplementary Table S4. Differentially expressed genes in cluster 5 B cells between primary and drug-resistant MM
gene	p_val	avg_logFC	pct.1	pct.2
TIMP1	2.51963e-46	-0.513111	0.084	0.778
HES1	3.06589e-34	0.548166	0.283	1
DUSP2	2.83857e-17	0.490791	0.36	1
PPIC	8.30849e-16	0.278444	0.326	0.946
SPINT2	8.96492e-15	0.467404	0.814	1
HLA-A	1.96974e-13	0.372499	0.988	1
FNBP1	5.03511e-12	0.472135	0.371	0.995
CCL4	1.01984e-10	0.383539	0.397	1
ACTG1	1.53799e-10	0.343222	0.914	1
EGR1	6.92224e-08	0.530232	0.71	1
JUNB	1.17828e-06	0.273376	0.952	1
BSG	1.22625e-05	0.287491	0.79	0.99
SLC25A5	1.44418e-05	0.268612	0.827	0.995
FRZB	2.03091e-05	0.534256	0.654	0.956
CD27	0.000398398	0.696593	0.594	1
BTG2	0.000546908	0.263197	0.799	0.99
IFI6	0.00108229	0.32075	0.74	0.97
HBD	0.00253274	0.309394	0.636	0.966
HLA-DOB	0.00321972	0.296288	0.693	0.995
SPAG4	0.00483584	0.285348	0.715	0.99
PPAPDC1B	0.00504836	0.30252	0.621	0.926
CXCR4	0.00673727	0.336779	0.746	0.995
