# Supplementary material for: Single‐cell RNA sequencing infers the role of malignant cells in drug‐resistant multiple myeloma
Source: Clin Transl Med. 2021 Dec 17;11(12):e653. doi: 10.1002/ctm2.653 (PMC8678945; doi:10.1002/ctm2.653)
Supplement: Supplementary file 7 — Table S5 [file CTM2-11-e653-s003.xlsx]

## Sheet: cluster.markers.Tcells
Supplementary Table S5. Differentially expressed genes for each cellular subtype in T cells
gene	p_val	avg_logFC	pct.1	pct.2	cluster
LTB	1.0625e-188	0.660598	0.95	0.639	0
RPL34	9.01892e-129	0.266335	1	0.995	0
IL7R	2.24195e-127	0.597188	0.769	0.429	0
RPS8	1.6529e-124	0.272054	0.999	0.987	0
EEF1A1	3.54564e-116	0.258403	1	0.994	0
MAL	1.36884e-93	0.594533	0.322	0.113	0
TPT1	1.02663e-86	0.278518	0.994	0.951	0
LDHB	3.34995e-74	0.392902	0.848	0.623	0
CD40LG	5.77568e-74	0.447171	0.266	0.092	0
RPL36A	2.49445e-73	0.286085	0.962	0.903	0
AQP3	8.40435e-68	0.44755	0.316	0.128	0
RPL4	1.85568e-62	0.262785	0.964	0.895	0
SELL	1.20175e-60	0.451443	0.511	0.289	0
GPR183	1.2813e-57	0.434347	0.466	0.252	0
LPAR6	2.24784e-53	0.402188	0.348	0.165	0
RPLP0	6.95578e-53	0.250807	0.967	0.892	0
LEF1	2.15523e-46	0.383861	0.346	0.176	0
BIRC3	1.82132e-44	0.36162	0.356	0.185	0
SOCS3	1.1584e-40	0.375488	0.279	0.137	0
TCF7	1.18124e-40	0.302165	0.373	0.199	0
TMEM123	5.2535e-40	0.331208	0.539	0.356	0
ITGB1	1.28923e-37	0.283042	0.454	0.272	0
RNASET2	1.70472e-36	0.328939	0.437	0.271	0
TRAT1	2.07973e-36	0.333905	0.46	0.292	0
NOSIP	1.61648e-30	0.301864	0.51	0.346	0
PRKCQ-AS1	3.51579e-29	0.290594	0.293	0.164	0
C1orf162	5.77315e-29	0.290728	0.265	0.143	0
CORO1B	4.32703e-26	0.30092	0.318	0.191	0
TRADD	1.5216e-25	0.297923	0.294	0.176	0
TAGLN2	2.40366e-19	0.255957	0.497	0.372	0
CCL4	0	1.73723	0.859	0.243	1
GZMK	0	1.20085	0.885	0.335	1
CCL5	0	1.14099	0.989	0.472	1
GZMA	1.00272e-288	1.10014	0.881	0.381	1
CST7	3.45439e-279	1.12747	0.821	0.346	1
NKG7	7.56048e-235	0.891798	0.878	0.388	1
RGS1	1.38359e-212	1.38314	0.643	0.255	1
CMC1	8.02371e-200	1.1145	0.64	0.237	1
CD74	7.64031e-158	0.85168	0.848	0.592	1
XCL2	3.25881e-150	0.97493	0.385	0.102	1
DUSP2	2.50212e-135	0.963137	0.568	0.254	1
HCST	4.654e-135	0.665243	0.866	0.711	1
CD69	6.86913e-134	0.832814	0.788	0.571	1
MALAT1	8.56475e-101	0.278028	1	1	1
SRGN	8.75456e-99	0.657803	0.776	0.615	1
CD8A	5.23968e-95	0.827815	0.417	0.17	1
GZMH	2.62268e-92	0.72588	0.393	0.144	1
CCL3	3.96448e-92	1.21886	0.411	0.177	1
HLA-DRB1	9.67038e-84	0.740474	0.465	0.218	1
CD8B	8.78817e-80	0.70612	0.465	0.218	1
HLA-A	1.28006e-79	0.307984	0.98	0.974	1
CXCR4	3.04231e-76	0.625152	0.771	0.655	1
IL32	2.32045e-71	0.374082	0.951	0.909	1
SH2D1A	3.21419e-68	0.705805	0.417	0.211	1
HLA-DPB1	1.92931e-65	0.616929	0.583	0.389	1
ZFP36	3.02697e-64	0.712497	0.547	0.359	1
HLA-DPA1	2.93541e-58	0.665984	0.463	0.277	1
CYBA	4.49484e-58	0.425857	0.806	0.771	1
PTPRCAP	6.10945e-54	0.405604	0.835	0.797	1
GZMM	6.09155e-50	0.620877	0.476	0.311	1
KLRG1	1.0828e-46	0.630017	0.296	0.141	1
JUN	1.71525e-44	0.818219	0.482	0.341	1
PYHIN1	3.37214e-44	0.598412	0.37	0.208	1
CD3D	3.58047e-42	0.31754	0.838	0.811	1
HLA-B	2.32561e-41	0.2817	0.981	0.967	1
CTSC	3.67682e-37	0.558201	0.387	0.242	1
APMAP	6.24988e-37	0.526773	0.261	0.13	1
PTPRC	7.77669e-37	0.426607	0.758	0.737	1
ITM2A	3.02146e-36	0.585742	0.521	0.397	1
DUSP1	5.60636e-36	0.66265	0.544	0.439	1
HLA-DQB1	1.41041e-34	0.499707	0.284	0.151	1
STK17A	1.78666e-28	0.529081	0.43	0.319	1
HLA-DRA	9.51642e-27	0.471601	0.331	0.206	1
DDX5	1.22431e-26	0.314138	0.806	0.817	1
PRF1	3.52825e-26	0.431842	0.32	0.195	1
UBC	3.86545e-26	0.310019	0.79	0.778	1
TIGIT	5.1166e-25	0.436184	0.277	0.161	1
KLF6	4.47574e-23	0.498526	0.567	0.502	1
FYN	4.65567e-23	0.443603	0.32	0.214	1
H3F3B	4.69187e-23	0.273056	0.832	0.836	1
ID2	4.3026e-22	0.446473	0.407	0.296	1
PTPN7	3.76384e-21	0.509369	0.289	0.191	1
ARPC5L	2.86989e-18	0.430572	0.345	0.253	1
ITGB2	6.32145e-18	0.394282	0.444	0.365	1
SRSF7	7.85929e-17	0.455169	0.447	0.388	1
CD2	3.15218e-15	0.377369	0.594	0.575	1
CLEC2B	1.04274e-14	0.423486	0.345	0.268	1
CLIC1	2.21821e-14	0.311288	0.576	0.539	1
ALOX5AP	7.05926e-14	0.405519	0.401	0.337	1
CD63	4.93138e-13	0.353447	0.37	0.303	1
GSTP1	1.1339e-12	0.32928	0.447	0.39	1
LINC00152	3.69754e-12	0.374729	0.269	0.197	1
2020-09-07	1.14581e-11	0.306256	0.531	0.508	1
JUNB	1.70389e-10	0.270292	0.717	0.732	1
GUK1	1.88019e-10	0.305443	0.513	0.495	1
RARRES3	2.08161e-10	0.314482	0.509	0.496	1
CD99	8.02894e-10	0.277435	0.512	0.48	1
IGJ	1.28796e-09	0.396037	0.4	0.347	1
ZFP36L1	1.16084e-08	0.365161	0.287	0.239	1
IER2	1.24255e-07	0.325574	0.389	0.359	1
HLA-F	1.37532e-07	0.291988	0.393	0.367	1
LCK	1.88166e-07	0.273851	0.492	0.496	1
FOS	5.2156e-07	0.39725	0.351	0.318	1
TERF2IP	2.71609e-06	0.376023	0.329	0.307	1
CKLF	3.97299e-06	0.304696	0.349	0.324	1
DDX24	4.01436e-06	0.296218	0.43	0.425	1
AC092580.4	4.91112e-06	0.284503	0.263	0.215	1
PPIB	6.59128e-06	0.271362	0.479	0.486	1
RNF213	2.13385e-05	0.296881	0.395	0.384	1
WIPF1	6.17363e-05	0.274467	0.288	0.261	1
CALR	6.98915e-05	0.252485	0.345	0.328	1
PDCD4	0.000153308	0.286049	0.298	0.277	1
CYCS	0.00017477	0.277933	0.33	0.321	1
IRF1	0.000239475	0.256111	0.326	0.307	1
SRRM2	0.0009247	0.256832	0.254	0.233	1
FNBP1	0.00110206	0.28314	0.302	0.293	1
TRA2B	0.00207756	0.258615	0.344	0.34	1
GZMK	4.30288e-168	0.810704	0.791	0.354	2
CCL5	2.36289e-143	0.610749	0.929	0.485	2
NKG7	8.47575e-77	0.38057	0.765	0.409	2
CST7	2.53472e-76	0.4816	0.68	0.371	2
LYAR	7.43098e-63	0.665206	0.448	0.24	2
GZMA	9.82035e-61	0.349234	0.737	0.406	2
CD8B	3.93325e-58	0.596045	0.445	0.224	2
HCST	5.57863e-39	0.332764	0.814	0.72	2
DUSP2	1.63536e-36	0.463544	0.449	0.274	2
CMC1	5.77459e-31	0.451822	0.433	0.27	2
CD8A	4.40386e-28	0.403999	0.328	0.185	2
GZMM	8.19005e-27	0.412113	0.451	0.317	2
CXCR4	2.50714e-26	0.39013	0.711	0.665	2
AC092580.4	1.14781e-24	0.456719	0.335	0.205	2
PPP2R5C	1.98167e-14	0.352733	0.482	0.425	2
DUSP1	1.47677e-09	0.290361	0.5	0.447	2
SH2D1A	2.38739e-09	0.286276	0.299	0.23	2
PYHIN1	1.65697e-07	0.262036	0.283	0.222	2
MYO1F	4.9988e-07	0.292405	0.313	0.263	2
JUN	0.000178241	0.267943	0.382	0.356	2
KLRB1	0.000296578	0.646292	0.264	0.234	2
S100A4	8.38013e-179	0.628907	0.989	0.827	3
IL7R	2.2828e-165	0.785103	0.851	0.438	3
S100A11	6.65147e-117	0.611304	0.838	0.52	3
ANXA1	1.25748e-107	0.607422	0.732	0.379	3
CD52	9.04441e-100	0.431665	0.992	0.855	3
CRIP1	5.54083e-94	0.638958	0.671	0.357	3
LTB	1.08927e-84	0.51625	0.923	0.661	3
ITGB1	4.76846e-84	0.502391	0.582	0.265	3
CD40LG	1.12414e-72	0.517566	0.295	0.098	3
TIMP1	1.42713e-72	0.568026	0.389	0.158	3
S100A10	2.36593e-72	0.473526	0.814	0.556	3
VIM	2.58015e-63	0.418674	0.849	0.633	3
LGALS1	1.29258e-58	0.417182	0.624	0.348	3
TPT1	5.29287e-58	0.25094	0.992	0.954	3
PLP2	1.96662e-56	0.4593	0.541	0.294	3
FXYD5	3.51478e-49	0.364501	0.836	0.639	3
EMP3	1.17862e-44	0.317261	0.847	0.624	3
S100A6	7.66143e-41	0.276707	0.957	0.83	3
TAGLN2	1.99602e-38	0.343931	0.588	0.366	3
ANXA2	1.39697e-29	0.285511	0.466	0.271	3
TRADD	1.49483e-27	0.311911	0.328	0.178	3
RPS26	1.13955e-25	0.278284	0.862	0.751	3
PTGER2	7.87127e-23	0.2541	0.264	0.139	3
GLIPR1	8.19559e-21	0.259241	0.272	0.152	3
AQP3	1.163e-20	0.270726	0.263	0.147	3
CCR7	1.68946e-230	0.986613	0.563	0.135	4
RPL32	3.52745e-218	0.415483	0.999	0.991	4
RPS6	5.31641e-202	0.413622	1	0.993	4
RPS3A	2.26385e-198	0.47287	0.997	0.977	4
RPL34	4.85877e-176	0.388115	0.999	0.995	4
RPS13	6.23151e-175	0.46858	0.997	0.963	4
RPS14	3.55312e-170	0.34708	1	0.995	4
RPL21	1.13294e-169	0.384274	0.999	0.992	4
RPL10	1.94213e-157	0.324526	1	0.995	4
RPL31	1.16076e-155	0.396896	0.998	0.979	4
RPS23	2.71864e-153	0.380519	1	0.977	4
RPL11	6.9822e-153	0.341975	1	0.99	4
RPL9	2.68386e-151	0.421008	0.994	0.966	4
RPS12	6.44579e-145	0.377538	0.999	0.988	4
RPL13	5.81327e-142	0.324539	1	0.995	4
RPS27A	1.17938e-141	0.331734	1	0.993	4
RPS27	5.72271e-141	0.28249	1	0.998	4
RPS8	2.2578e-138	0.352294	1	0.988	4
RPL7	1.47122e-136	0.39418	0.999	0.977	4
RPS25	9.88641e-136	0.34474	0.997	0.982	4
RPLP2	2.35601e-135	0.288403	1	0.994	4
TSHZ2	1.49439e-134	0.683079	0.289	0.054	4
RPL3	4.00708e-133	0.327804	1	0.988	4
RPS5	5.07456e-126	0.41694	0.999	0.944	4
RPL35A	7.76835e-126	0.330025	1	0.987	4
RPL5	9.15977e-123	0.398995	0.99	0.941	4
LEF1	4.26044e-122	0.696092	0.5	0.17	4
PRKCQ-AS1	1.83162e-117	0.730584	0.463	0.153	4
RPL39	1.20764e-114	0.288259	1	0.993	4
RPS15A	1.635e-113	0.256046	1	0.994	4
RPL30	5.04065e-113	0.330763	0.995	0.981	4
RPS9	2.24639e-111	0.335142	0.993	0.964	4
SELL	7.82164e-111	0.643072	0.655	0.288	4
EEF1A1	6.54754e-109	0.300622	1	0.994	4
RPS28	5.77941e-104	0.255621	1	0.993	4
RPL18	3.76335e-103	0.327731	0.998	0.965	4
RPL10A	2.02608e-102	0.345248	0.993	0.955	4
RPL22	1.70059e-100	0.38984	0.979	0.916	4
RPS20	7.14987e-100	0.30944	0.994	0.969	4
EEF1B2	7.19076e-96	0.485312	0.937	0.77	4
RPS16	6.55025e-95	0.289214	0.998	0.979	4
RPL18A	1.3482e-94	0.281118	0.999	0.986	4
RPL19	1.8636e-94	0.268945	1	0.988	4
MAL	4.93689e-92	0.553988	0.38	0.121	4
RPL37	1.05647e-90	0.27093	0.998	0.984	4
RPL12	1.23055e-89	0.282913	1	0.981	4
RPS4X	5.67135e-88	0.301249	1	0.982	4
RPS18	7.24187e-88	0.252144	1	0.996	4
RPL38	2.03638e-84	0.295377	0.995	0.97	4
RPL14	1.09673e-76	0.282778	0.993	0.964	4
TPT1	3.83313e-76	0.309871	0.994	0.954	4
EIF3E	1.27399e-68	0.445111	0.903	0.706	4
NOSIP	8.08729e-67	0.541591	0.624	0.345	4
RPL4	2.04146e-65	0.337948	0.982	0.898	4
RPL24	2.02428e-63	0.279667	0.99	0.938	4
RPS10	5.04915e-61	0.307591	0.967	0.911	4
PABPC1	1.14929e-59	0.382288	0.908	0.75	4
RPL36A	7.36746e-59	0.307007	0.973	0.906	4
RPL23	1.3691e-57	0.298059	0.968	0.901	4
GLTSCR2	7.17733e-55	0.412789	0.852	0.671	4
RPL29	3.04672e-54	0.252135	0.988	0.953	4
NGFRAP1	6.16796e-54	0.434328	0.261	0.091	4
LTB	4.48849e-46	0.265235	0.938	0.663	4
TCF7	5.95412e-43	0.432831	0.408	0.207	4
TMEM123	6.11194e-43	0.40872	0.601	0.362	4
C1orf162	1.13344e-41	0.365808	0.329	0.144	4
LDHB	7.42787e-41	0.345137	0.857	0.638	4
NPM1	1.75611e-40	0.31872	0.876	0.707	4
NACA	4.81047e-38	0.280445	0.945	0.844	4
PIK3IP1	2.57676e-36	0.385602	0.405	0.214	4
EEF2	9.30019e-31	0.263271	0.904	0.746	4
LDLRAP1	1.85382e-30	0.3435	0.258	0.118	4
SNHG8	8.70667e-30	0.3551	0.473	0.293	4
TMEM66	1.07468e-27	0.280614	0.819	0.665	4
RPL17	3.06626e-25	0.266254	0.863	0.765	4
C6orf48	1.26328e-24	0.359674	0.51	0.348	4
RGS10	2.21855e-23	0.304392	0.438	0.272	4
FOXP1	2.72874e-23	0.310478	0.402	0.241	4
NAP1L1	1.05559e-22	0.251237	0.776	0.592	4
EIF2S3	5.401e-21	0.28581	0.41	0.258	4
SOCS3	1.2185e-17	0.320923	0.26	0.15	4
RPS4Y1	1.30957e-10	0.263927	0.369	0.268	4
NKG7	9.44982e-259	1.41358	0.952	0.412	5
GZMH	1.18581e-207	1.37865	0.605	0.142	5
FGFBP2	1.78439e-190	1.06349	0.319	0.038	5
CCL5	5.13389e-181	0.995232	0.988	0.504	5
GZMA	1.00766e-166	0.964113	0.907	0.41	5
PRF1	2.6313e-139	1.02869	0.582	0.18	5
CD8A	6.4058e-134	0.832172	0.58	0.172	5
HLA-DRA	3.2558e-120	0.892676	0.58	0.193	5
HLA-DRB1	9.37428e-116	0.897873	0.628	0.22	5
PLEK	3.92273e-115	0.771697	0.437	0.111	5
CST7	1.7598e-112	0.687049	0.84	0.374	5
CD8B	1.89063e-109	0.817183	0.616	0.221	5
GZMB	1.68632e-107	1.15198	0.326	0.072	5
CD74	7.51313e-106	0.76553	0.892	0.604	5
CLIC3	4.397e-98	0.711879	0.264	0.05	5
PFN1	2.80686e-91	0.464131	0.988	0.933	5
LAG3	8.77503e-87	0.614002	0.35	0.091	5
C12orf75	3.25914e-86	0.754569	0.54	0.215	5
HLA-DPB1	9.75929e-80	0.696122	0.724	0.389	5
IFNG	1.01844e-70	0.492436	0.258	0.06	5
HLA-DPA1	4.76043e-69	0.624319	0.597	0.277	5
LYST	2.03294e-63	0.575858	0.307	0.092	5
RNF213	1.4707e-60	0.647401	0.647	0.363	5
ACTG1	5.85066e-60	0.515015	0.897	0.761	5
PTPRCAP	3.25005e-57	0.453792	0.917	0.792	5
ARPC2	5.78832e-56	0.540726	0.812	0.648	5
GZMK	4.915e-55	0.436737	0.741	0.381	5
SAMD3	7.73643e-55	0.535412	0.426	0.171	5
HLA-DMA	1.22574e-53	0.488318	0.296	0.095	5
LINC00152	1.86088e-51	0.556729	0.437	0.187	5
APOBEC3G	2.12784e-51	0.579222	0.392	0.158	5
CMC1	1.6936e-50	0.684355	0.546	0.269	5
AC092580.4	2.56839e-49	0.520558	0.458	0.202	5
SH3BGRL3	3.51149e-49	0.44358	0.935	0.805	5
RNF19A	1.41094e-48	0.411967	0.289	0.096	5
COTL1	4.96215e-48	0.704469	0.573	0.349	5
GAPDH	2.32879e-47	0.457795	0.898	0.791	5
IDH2	1.14842e-46	0.518718	0.417	0.185	5
LGALS1	4.3927e-45	0.733705	0.599	0.363	5
CFL1	4.66983e-45	0.371631	0.929	0.861	5
CTSC	5.99696e-44	0.512813	0.492	0.242	5
TIGIT	4.60035e-43	0.489327	0.38	0.159	5
CTSW	1.95771e-42	0.520942	0.35	0.14	5
CLIC1	2.38495e-42	0.466568	0.739	0.528	5
PSMB9	5.84928e-41	0.45266	0.724	0.519	5
MYL6	7.92258e-41	0.366168	0.894	0.809	5
FLNA	9.47734e-41	0.499931	0.344	0.147	5
LITAF	1.7363e-40	0.566322	0.526	0.304	5
GBP1	1.91417e-40	0.529898	0.341	0.144	5
ACTB	2.46578e-40	0.303995	0.994	0.979	5
RARRES3	1.39076e-39	0.517764	0.687	0.482	5
CORO1A	1.53659e-39	0.395536	0.886	0.789	5
LYAR	2.24659e-39	0.500594	0.486	0.247	5
LCP1	1.74299e-38	0.498302	0.56	0.324	5
KLRD1	3.67671e-37	0.546816	0.27	0.102	5
HCST	4.2091e-37	0.352246	0.894	0.718	5
SH2D1A	1.91437e-35	0.471296	0.437	0.222	5
ITGB2	5.4589e-35	0.465885	0.58	0.359	5
PTPRC	6.09079e-35	0.447525	0.832	0.732	5
MSN	1.07251e-34	0.458555	0.427	0.224	5
DENND2D	1.37394e-34	0.449659	0.398	0.198	5
IL32	2.04175e-34	0.276023	0.974	0.91	5
PYHIN1	2.19915e-34	0.512234	0.42	0.214	5
CD3D	2.4308e-34	0.346299	0.906	0.807	5
RAB27A	4.41113e-34	0.393943	0.301	0.124	5
RP11-94L15.2	1.12285e-33	0.378168	0.315	0.134	5
ITGA4	1.87125e-33	0.415993	0.315	0.137	5
GBP5	2.33768e-33	0.44182	0.326	0.144	5
MYO1F	4.10042e-33	0.427953	0.472	0.253	5
CD2	1.05758e-32	0.390959	0.765	0.562	5
GBP4	1.21267e-32	0.379928	0.269	0.109	5
SUB1	4.03724e-32	0.38938	0.781	0.671	5
STK17A	1.94851e-31	0.437752	0.525	0.318	5
PSMB8	4.96346e-31	0.427222	0.599	0.393	5
SRGN	2.11997e-30	0.325875	0.79	0.623	5
DUSP2	1.44783e-29	0.336352	0.503	0.279	5
RUNX3	1.89015e-29	0.401675	0.261	0.109	5
ID2	2.20828e-29	0.397145	0.517	0.294	5
PPP1CA	4.68784e-29	0.417894	0.622	0.431	5
PSMA4	6.55157e-29	0.447396	0.512	0.318	5
RAB7L1	1.30253e-28	0.337044	0.275	0.119	5
NEAT1	7.07647e-28	0.562814	0.664	0.536	5
SAMD9L	1.20312e-27	0.391068	0.275	0.123	5
CLEC2B	1.24767e-27	0.376615	0.461	0.263	5
IL2RG	2.47743e-27	0.364263	0.707	0.55	5
UCP2	2.70524e-27	0.467163	0.477	0.296	5
TAP1	8.92461e-27	0.401554	0.444	0.257	5
IFI16	1.49731e-26	0.487178	0.488	0.321	5
MYO1G	2.06607e-26	0.390349	0.358	0.187	5
IQGAP1	1.21512e-25	0.331536	0.321	0.156	5
ISG20	1.36034e-25	0.420462	0.634	0.473	5
LSP1	1.61553e-25	0.381482	0.625	0.447	5
TLN1	7.05795e-25	0.388076	0.296	0.143	5
FYN	7.50203e-25	0.340649	0.395	0.214	5
CD99	9.08498e-25	0.343344	0.662	0.47	5
ARHGAP25	9.99953e-25	0.323019	0.29	0.138	5
ARPC3	1.17717e-24	0.326666	0.728	0.578	5
WDR1	3.24667e-24	0.440789	0.367	0.204	5
ISG15	4.47384e-24	0.381129	0.492	0.317	5
OAZ1	8.03737e-24	0.258195	0.869	0.78	5
SLFN5	1.11694e-23	0.420165	0.347	0.19	5
AKAP13	1.47421e-23	0.340331	0.386	0.21	5
KLRG1	2.24331e-23	0.37239	0.306	0.15	5
TPM3	2.75579e-23	0.354821	0.611	0.445	5
PPP1R12A	2.96369e-23	0.334033	0.336	0.175	5
HLA-DQB1	4.83483e-23	0.322457	0.313	0.157	5
SLC25A5	6.10825e-23	0.393326	0.458	0.288	5
DDX17	6.192e-23	0.371966	0.403	0.231	5
SYNE2	6.93e-23	0.431975	0.367	0.207	5
HSPB11	7.21856e-23	0.328381	0.296	0.148	5
PSME2	7.67055e-23	0.407356	0.594	0.439	5
STAT1	9.3929e-23	0.387748	0.426	0.256	5
IRF1	1.76157e-22	0.396766	0.471	0.296	5
DRAP1	3.3864e-22	0.330133	0.54	0.362	5
RAC2	3.89789e-22	0.359127	0.664	0.522	5
HN1	7.32581e-22	0.324981	0.377	0.21	5
PARK7	2.70674e-21	0.403649	0.545	0.392	5
ACTR2	3.4525e-21	0.357129	0.378	0.218	5
ARPC1B	3.91195e-21	0.328412	0.682	0.525	5
CD3G	5.71282e-21	0.341945	0.606	0.453	5
CLEC2D	6.27204e-21	0.335671	0.287	0.147	5
IGJ	6.41905e-21	0.278493	0.531	0.339	5
ARGLU1	7.3316e-21	0.309558	0.559	0.377	5
PYCARD	7.83515e-21	0.365802	0.324	0.179	5
IFI27L2	8.34462e-21	0.361092	0.378	0.218	5
POLR2G	1.1517e-20	0.303962	0.302	0.156	5
GUK1	1.94387e-20	0.315055	0.645	0.485	5
UBE2L3	2.00937e-20	0.302854	0.448	0.278	5
C5orf56	2.03823e-20	0.334045	0.272	0.137	5
MACF1	2.36145e-20	0.304296	0.252	0.122	5
ARHGAP30	2.69337e-20	0.350762	0.392	0.233	5
VAMP5	2.77772e-20	0.356455	0.384	0.227	5
MBP	4.1889e-20	0.349141	0.35	0.199	5
ETS1	5.1778e-20	0.379581	0.451	0.293	5
BAZ1A	6.61239e-20	0.355805	0.295	0.155	5
ARPC5L	7.13012e-20	0.319192	0.423	0.252	5
SH3GLB1	1.01687e-19	0.282714	0.275	0.139	5
EIF4A1	1.08319e-19	0.321775	0.636	0.501	5
CHST12	1.3245e-19	0.315022	0.298	0.156	5
ARL6IP1	1.8986e-19	0.338374	0.451	0.29	5
GBP2	3.114e-19	0.436979	0.33	0.196	5
SMCHD1	4.50084e-19	0.293804	0.352	0.2	5
SIT1	5.62479e-19	0.31215	0.401	0.24	5
PPIA	9.95063e-19	0.274487	0.795	0.689	5
SLC9A3R1	1.31257e-18	0.316231	0.341	0.193	5
DYNLL1	2.13415e-18	0.318903	0.511	0.353	5
GZMM	2.44185e-18	0.383487	0.48	0.321	5
GNAI2	2.46158e-18	0.284399	0.255	0.128	5
RHOA	3.22089e-18	0.283259	0.579	0.406	5
LBR	3.22769e-18	0.308617	0.326	0.186	5
POMP	3.98609e-18	0.37034	0.457	0.312	5
OPTN	4.00247e-18	0.314617	0.329	0.186	5
CNN2	4.17901e-18	0.336204	0.443	0.29	5
UBB	7.2139e-18	0.26688	0.835	0.761	5
GIMAP4	7.99675e-18	0.327429	0.657	0.518	5
PPP1R18	8.86207e-18	0.311347	0.435	0.279	5
ATP1B3	1.20423e-17	0.296661	0.267	0.14	5
SRSF9	1.42412e-17	0.294834	0.267	0.141	5
PSME1	1.42623e-17	0.275278	0.781	0.666	5
COX8A	2.06068e-17	0.30485	0.586	0.449	5
LIMS1	2.56653e-17	0.299778	0.276	0.148	5
CD84	2.74395e-17	0.318921	0.273	0.145	5
SF3B1	2.77958e-17	0.280607	0.364	0.217	5
UBE2L6	3.40996e-17	0.330268	0.367	0.224	5
MT-CO3	4.62075e-17	0.259296	0.972	0.975	5
DECR1	8.24742e-17	0.272501	0.287	0.159	5
CAP1	1.14867e-16	0.298609	0.508	0.362	5
ANXA5	1.33556e-16	0.33459	0.31	0.18	5
ARL4C	1.69268e-16	0.28372	0.471	0.316	5
DOK2	1.79154e-16	0.282494	0.36	0.219	5
DBI	1.88911e-16	0.333739	0.498	0.359	5
CALM1	2.38306e-16	0.256738	0.816	0.715	5
ARPC4	2.67601e-16	0.332136	0.454	0.308	5
PRKCH	2.94704e-16	0.274979	0.344	0.203	5
SAT1	3.49838e-16	0.375552	0.457	0.317	5
DNAJC15	3.60326e-16	0.262434	0.253	0.134	5
NDUFB10	3.62141e-16	0.29524	0.455	0.306	5
MT2A	4.53041e-16	0.268294	0.465	0.319	5
AP2S1	5.36436e-16	0.279994	0.361	0.223	5
SRP14	8.20375e-16	0.256518	0.782	0.719	5
RAP1B	1.31444e-15	0.280648	0.56	0.409	5
FAM107B	1.51639e-15	0.298694	0.364	0.228	5
PARP1	1.77333e-15	0.274577	0.344	0.208	5
FKBP1A	2.30002e-15	0.317264	0.444	0.305	5
APBB1IP	2.53616e-15	0.259418	0.306	0.175	5
PSMB2	3.07825e-15	0.264158	0.326	0.193	5
REEP5	4.07513e-15	0.282249	0.312	0.184	5
YWHAZ	5.60213e-15	0.262129	0.59	0.451	5
PSMA5	5.74249e-15	0.300652	0.346	0.215	5
ATPIF1	7.91563e-15	0.261449	0.54	0.411	5
CAPZB	9.17327e-15	0.292394	0.579	0.441	5
TIMM8B	1.5325e-14	0.281484	0.265	0.15	5
ATP5G3	1.72752e-14	0.302827	0.488	0.357	5
PTP4A2	2.19234e-14	0.253527	0.35	0.214	5
PSMB3	2.38352e-14	0.270119	0.465	0.327	5
H2AFV	2.43027e-14	0.302952	0.366	0.238	5
MYH9	3.17586e-14	0.258244	0.261	0.148	5
SET	3.445e-14	0.267865	0.432	0.289	5
ANXA2	3.96024e-14	0.269307	0.424	0.284	5
TMEM50A	4.80741e-14	0.281174	0.421	0.283	5
PRDM1	6.61498e-14	0.261327	0.273	0.156	5
SEC11A	9.25548e-14	0.291666	0.389	0.255	5
AKNA	1.22356e-13	0.257271	0.253	0.142	5
CD27	1.57123e-13	0.396468	0.477	0.365	5
LCK	2.30202e-13	0.287977	0.602	0.486	5
OSTF1	3.72785e-13	0.300192	0.358	0.237	5
THRAP3	3.73109e-13	0.257509	0.326	0.204	5
ITM2A	6.75507e-13	0.303958	0.535	0.403	5
ARPC5	7.20538e-13	0.322804	0.523	0.416	5
SNRPE	8.69773e-13	0.292139	0.44	0.307	5
MZT2A	1.31834e-12	0.286133	0.466	0.324	5
PPP4C	1.4445e-12	0.270766	0.347	0.226	5
STMN1	1.67731e-12	0.263785	0.253	0.149	5
TAOK3	3.32498e-12	0.254531	0.323	0.201	5
EIF3J	4.70503e-12	0.261854	0.321	0.206	5
PGAM1	9.07419e-12	0.298886	0.31	0.203	5
POLD4	1.22575e-11	0.279025	0.366	0.243	5
SERPINB1	1.84023e-11	0.279065	0.278	0.175	5
TCF25	1.92489e-11	0.272513	0.426	0.304	5
KIAA1551	2.61855e-11	0.274085	0.321	0.213	5
ACTR3	2.76016e-11	0.261842	0.537	0.416	5
SHFM1	1.09116e-10	0.276575	0.415	0.304	5
CASP4	1.26258e-10	0.27879	0.324	0.217	5
GYPC	1.41475e-10	0.267438	0.514	0.39	5
SH3KBP1	2.08099e-10	0.250883	0.341	0.229	5
SPN	3.18639e-10	0.250725	0.287	0.186	5
CALM3	2.16224e-09	0.259493	0.431	0.336	5
RSBN1L	2.96084e-08	0.250444	0.258	0.172	5
CDC42SE1	9.26062e-07	0.305448	0.321	0.243	5
HMGB2	1.18978e-06	0.325148	0.414	0.326	5
HMGN2	3.08286e-05	0.275182	0.517	0.459	5
TMSB10	1.58346e-71	0.405812	1	0.989	6
CD52	1.15469e-66	0.488338	0.983	0.863	6
ITGB1	1.5146e-53	0.655295	0.56	0.282	6
ISG15	7.25291e-51	0.549797	0.599	0.309	6
GBP2	2.18258e-44	0.521782	0.413	0.189	6
SELL	1.55027e-43	0.553618	0.567	0.307	6
S100A4	6.02699e-38	0.458928	0.93	0.839	6
ARID5B	1.3457e-35	0.394589	0.373	0.167	6
UCP2	1.23706e-34	0.478733	0.517	0.293	6
EPSTI1	9.59425e-32	0.421296	0.324	0.147	6
SELPLG	2.30292e-31	0.384345	0.362	0.171	6
ISG20	2.23579e-30	0.37496	0.695	0.468	6
ARHGDIB	6.95873e-27	0.335018	0.912	0.773	6
SAT1	7.18664e-27	0.377605	0.523	0.312	6
TRAF3IP3	4.65225e-26	0.339115	0.704	0.483	6
S100A10	8.33043e-26	0.404937	0.769	0.572	6
COTL1	2.63314e-24	0.323846	0.554	0.351	6
TIGIT	6.33531e-24	0.434065	0.325	0.164	6
GAPDH	7.29607e-24	0.296601	0.902	0.791	6
CARD16	1.48681e-23	0.377501	0.454	0.264	6
CORO1B	1.67636e-23	0.401095	0.364	0.2	6
ARPC1B	1.80347e-23	0.348207	0.695	0.523	6
GSTK1	2.80874e-23	0.366111	0.678	0.496	6
LIMS1	3.97194e-23	0.369095	0.294	0.146	6
CD27	1.47359e-22	0.323338	0.559	0.358	6
ELOVL5	2.30841e-22	0.27872	0.276	0.131	6
CLDND1	6.84327e-22	0.366745	0.271	0.133	6
PIM2	1.31681e-21	0.343811	0.418	0.242	6
GMFG	4.29107e-21	0.324039	0.78	0.65	6
AES	1.76938e-20	0.344949	0.624	0.444	6
LINC00152	4.90232e-20	0.301688	0.356	0.194	6
ACTB	7.63911e-20	0.275081	0.995	0.979	6
SAMHD1	4.57195e-19	0.296439	0.327	0.179	6
IL32	1.29533e-18	0.296703	0.971	0.91	6
S1PR4	1.88158e-18	0.34512	0.37	0.221	6
PRDX1	1.91916e-18	0.294836	0.498	0.326	6
HSPA8	2.5164e-18	0.271882	0.803	0.645	6
EMP3	3.95971e-18	0.262959	0.813	0.637	6
SH3BGRL3	5.63306e-18	0.252716	0.913	0.806	6
RPS26	7.00594e-18	0.280128	0.889	0.754	6
GTF3C6	1.32284e-17	0.25474	0.271	0.14	6
FYB	1.58653e-17	0.264093	0.712	0.541	6
FXYD5	4.96525e-17	0.272809	0.811	0.65	6
CCNDBP1	1.25906e-16	0.266459	0.313	0.175	6
NDUFA12	1.48129e-16	0.259748	0.41	0.257	6
LTB	1.49999e-16	0.287412	0.831	0.681	6
IL10RA	1.59886e-16	0.266063	0.345	0.2	6
GLRX	1.81434e-16	0.263338	0.356	0.213	6
GPX1	1.91241e-16	0.30202	0.396	0.247	6
ANXA2	2.05327e-16	0.328549	0.433	0.283	6
LGALS1	2.23319e-16	0.438597	0.526	0.369	6
AQP3	3.16693e-16	0.33984	0.271	0.151	6
HLA-DRA	3.54211e-16	0.27301	0.361	0.211	6
LIMD2	6.29378e-16	0.297086	0.703	0.553	6
ANXA5	7.1393e-16	0.25276	0.317	0.18	6
TYMP	1.01024e-15	0.261273	0.257	0.137	6
GBP1	1.08964e-15	0.299725	0.272	0.15	6
BIRC3	1.33134e-15	0.285787	0.334	0.204	6
CALM3	5.07723e-15	0.285826	0.481	0.332	6
CAPZB	7.48831e-15	0.268066	0.587	0.44	6
DYNLL1	9.13994e-15	0.251067	0.519	0.352	6
STAT1	2.09967e-14	0.298548	0.401	0.258	6
RNASET2	9.65723e-14	0.271782	0.438	0.288	6
LEF1	1.6496e-13	0.270728	0.319	0.195	6
NDUFB9	2.6102e-13	0.268644	0.546	0.395	6
LPAR6	2.89607e-13	0.265958	0.308	0.187	6
LY6E	4.12947e-13	0.264785	0.664	0.516	6
GPR183	8.52698e-13	0.257246	0.416	0.278	6
DOK2	9.21647e-13	0.251446	0.348	0.22	6
CRIP1	1.46419e-12	0.331062	0.517	0.384	6
ACTG1	2.63434e-12	0.322968	0.851	0.765	6
KLRD1	0	1.53255	0.666	0.084	7
XCL1	2.18319e-269	1.42956	0.372	0.025	7
XCL2	4.13242e-222	1.53756	0.628	0.112	7
TYROBP	1.6355e-211	1.71152	0.508	0.078	7
CCL4	1.3822e-202	1.6867	0.891	0.294	7
CD160	2.52319e-183	1.08906	0.347	0.036	7
CMC1	2.09009e-154	1.2603	0.788	0.263	7
NKG7	4.7252e-139	1.03131	0.947	0.426	7
CCL5	4.22867e-130	0.940359	0.998	0.515	7
CCL3	6.38918e-130	1.6278	0.619	0.185	7
CST7	4.64889e-117	0.934072	0.864	0.384	7
KLRB1	4.65999e-115	1.31521	0.639	0.215	7
CTSW	2.93162e-96	0.934308	0.499	0.137	7
GZMA	1.29594e-95	0.785423	0.895	0.423	7
HCST	1.56911e-91	0.793368	0.922	0.721	7
ID2	5.08206e-89	1.04137	0.682	0.29	7
SRGN	2.07647e-81	0.752232	0.871	0.623	7
ZFP36	1.01222e-73	0.996191	0.702	0.367	7
DUSP2	2.48224e-73	0.957279	0.633	0.277	7
CD63	1.88604e-71	0.896762	0.626	0.295	7
SNORD3A	1.04264e-57	0.827132	0.35	0.109	7
MATK	1.89973e-56	0.671487	0.31	0.086	7
CD69	4.41074e-54	0.714251	0.813	0.588	7
NR4A2	1.43524e-52	0.655228	0.274	0.073	7
HOPX	7.415e-52	0.704179	0.281	0.076	7
IFITM2	6.33185e-51	0.673895	0.788	0.601	7
IL2RB	2.7397e-49	0.762825	0.269	0.076	7
GZMK	9.96392e-43	0.492065	0.755	0.39	7
RHOC	1.37186e-41	0.597699	0.316	0.109	7
ACTB	1.38817e-40	0.315402	0.991	0.98	7
CD7	4.5983e-40	0.754151	0.615	0.396	7
ALOX5AP	4.69e-39	0.703632	0.575	0.333	7
HLA-DRB1	4.37186e-38	0.596446	0.497	0.238	7
APMAP	1.14277e-37	0.679638	0.345	0.137	7
KLRG1	1.61688e-37	0.650392	0.372	0.15	7
IL32	1.51455e-36	0.387967	0.967	0.912	7
AC092580.4	4.82398e-36	0.713013	0.437	0.209	7
IER2	1.51231e-34	0.701602	0.563	0.352	7
GZMM	2.06858e-34	0.58773	0.559	0.321	7
PTPRCAP	5.83482e-34	0.40391	0.904	0.796	7
CD74	6.88767e-34	0.459078	0.826	0.615	7
HLA-A	5.8197e-32	0.260635	0.984	0.975	7
GSTP1	1.17524e-31	0.585319	0.599	0.386	7
RGS1	3.51492e-31	0.585016	0.535	0.295	7
DUSP1	3.77682e-29	0.591989	0.65	0.442	7
STK17A	7.07126e-28	0.580158	0.528	0.323	7
PRF1	5.7561e-27	0.572918	0.403	0.201	7
PRKACB	1.80273e-25	0.57008	0.265	0.111	7
TIGIT	6.70913e-25	0.541181	0.347	0.166	7
ATP5E	9.17958e-25	0.272218	0.927	0.924	7
HLA-B	8.49976e-24	0.279195	0.964	0.969	7
CYBA	2.17578e-23	0.337894	0.857	0.771	7
HLA-DPB1	4.64966e-23	0.438058	0.608	0.404	7
HLA-DQB1	8.82943e-23	0.521291	0.327	0.16	7
STOM	1.27178e-22	0.482497	0.294	0.134	7
HLA-DRA	3.60776e-22	0.423684	0.41	0.212	7
HLA-C	9.13471e-22	0.284445	0.962	0.956	7
ARPC5L	6.24057e-21	0.508009	0.425	0.257	7
CTSC	3.59285e-19	0.459729	0.423	0.252	7
PRKCH	4.86346e-19	0.493085	0.359	0.205	7
UBB	1.78641e-18	0.308038	0.815	0.764	7
CLIC1	2.86161e-17	0.354797	0.67	0.537	7
RAB27A	3.85454e-17	0.447342	0.263	0.131	7
CD97	4.58541e-17	0.41701	0.276	0.142	7
FOS	7.59222e-17	0.591469	0.465	0.314	7
GUK1	1.85469e-16	0.380986	0.621	0.49	7
GZMH	1.25796e-15	0.369899	0.321	0.169	7
JUNB	4.93919e-14	0.391106	0.768	0.728	7
HLA-DPA1	8.05852e-14	0.392097	0.439	0.294	7
FAM49B	3.0984e-13	0.434691	0.423	0.301	7
SAMD3	7.61832e-13	0.41036	0.31	0.184	7
CHST12	1.42161e-12	0.406388	0.276	0.161	7
H3F3B	1.44384e-12	0.277632	0.862	0.834	7
CXCR4	2.28718e-12	0.319698	0.737	0.667	7
CLEC2B	1.04792e-11	0.321236	0.401	0.272	7
JUN	1.05999e-11	0.422407	0.472	0.353	7
RARRES3	2.15544e-11	0.32963	0.595	0.493	7
APOBEC3G	2.91168e-11	0.390201	0.278	0.17	7
2020-09-07	4.1015e-11	0.340852	0.597	0.506	7
LSP1	6.54715e-11	0.32546	0.557	0.456	7
PRELID1	1.23816e-10	0.415698	0.432	0.328	7
DDX24	2.61954e-10	0.36924	0.517	0.42	7
BTG2	3.43337e-10	0.349661	0.316	0.211	7
SON	1.05653e-09	0.273331	0.675	0.63	7
CYCS	2.93766e-09	0.388208	0.416	0.317	7
IDH2	3.12643e-09	0.323374	0.301	0.198	7
LMAN2	4.37337e-09	0.327492	0.37	0.272	7
FGFR1OP2	5.96125e-09	0.350073	0.318	0.222	7
PTPN7	6.94764e-09	0.288911	0.301	0.199	7
PYHIN1	1.07237e-08	0.317788	0.327	0.224	7
PTPN6	1.89552e-08	0.381553	0.31	0.22	7
KLF6	3.32958e-08	0.296714	0.579	0.507	7
CKLF	3.60469e-08	0.339788	0.419	0.322	7
SH2D1A	5.82811e-08	0.270892	0.336	0.233	7
IRF1	1.47896e-07	0.340765	0.396	0.305	7
PIK3R1	1.739e-07	0.380565	0.258	0.175	7
C9orf142	3.28585e-07	0.288206	0.336	0.252	7
NUCB2	6.47717e-07	0.314781	0.276	0.195	7
ZFP36L1	6.8191e-07	0.323809	0.321	0.241	7
HMGN3	1.21428e-06	0.310833	0.307	0.233	7
ITGB2	1.49297e-06	0.282529	0.457	0.371	7
IFITM1	1.6526e-06	0.284696	0.439	0.353	7
DOK2	1.65481e-06	0.329718	0.305	0.225	7
POLR2L	1.88439e-06	0.266328	0.552	0.509	7
DDIT4	2.2369e-06	0.375233	0.347	0.269	7
VIMP	3.18161e-06	0.303198	0.267	0.191	7
VAMP8	3.32587e-06	0.252545	0.492	0.429	7
WIPF1	7.00993e-06	0.276892	0.334	0.26	7
ITM2A	7.29531e-06	0.260965	0.477	0.41	7
FUS	1.96194e-05	0.263588	0.437	0.377	7
HSPA5	2.38767e-05	0.252608	0.301	0.233	7
PDCD4	2.9822e-05	0.310728	0.341	0.277	7
FKBP11	4.83144e-05	0.286071	0.354	0.296	7
TAPBP	7.11565e-05	0.267549	0.343	0.284	7
NFKBIA	8.7361e-05	0.368624	0.314	0.256	7
BST2	0.000108179	0.28708	0.339	0.286	7
ATPIF1	0.000116666	0.283593	0.463	0.419	7
TBCB	0.000170661	0.260333	0.294	0.24	7
AKAP13	0.000190203	0.271678	0.276	0.221	7
BCAP31	0.000259497	0.255713	0.29	0.238	7
CHCHD10	0.000303979	0.256382	0.292	0.236	7
C19orf60	0.00040702	0.271914	0.316	0.264	7
RPL32	5.27358e-95	0.378639	1	0.992	8
RPS6	4.2152e-90	0.37616	1	0.993	8
RPS3A	2.48644e-75	0.413248	1	0.978	8
AIF1	6.11846e-74	0.663372	0.352	0.085	8
RPL13	1.07087e-72	0.328067	1	0.995	8
RPL31	2.79366e-72	0.367434	0.995	0.98	8
RPL21	9.08842e-71	0.347	1	0.992	8
RPL34	4.86063e-69	0.335812	1	0.995	8
RPS12	4.89119e-68	0.352875	1	0.988	8
RPS5	2.13545e-67	0.383386	0.995	0.947	8
RPS13	1.74679e-66	0.391975	0.998	0.965	8
RPLP2	4.34741e-64	0.265073	1	0.994	8
RPL10	1.32144e-60	0.272332	1	0.995	8
RPL9	4.0952e-60	0.362195	0.998	0.967	8
RPS14	1.54738e-59	0.280434	1	0.995	8
RPS8	1.21128e-58	0.296298	1	0.989	8
RPS23	2.58213e-57	0.312793	1	0.979	8
RPL7	5.29094e-57	0.34766	1	0.978	8
RPS28	2.11095e-54	0.254015	1	0.993	8
RPL35A	1.00223e-53	0.293705	1	0.988	8
EEF1A1	5.32101e-49	0.274426	0.998	0.994	8
CCR7	1.20285e-48	0.588526	0.442	0.166	8
RPL5	2.16061e-48	0.33099	0.995	0.944	8
RPL12	5.80054e-48	0.284409	0.998	0.982	8
CD8B	2.402e-46	0.554356	0.554	0.235	8
RPS27A	5.70967e-46	0.264009	1	0.994	8
RPL38	2.28018e-45	0.288081	0.998	0.972	8
RPS25	2.63509e-45	0.276443	1	0.983	8
RPL19	1.29625e-42	0.258304	1	0.989	8
RPL10A	1.38508e-42	0.301011	0.995	0.957	8
RPL3	3.70063e-42	0.254891	1	0.988	8
RPL14	1.92256e-41	0.281245	0.998	0.965	8
RPL37	1.71021e-40	0.251515	1	0.984	8
RPSA	3.23706e-40	0.314237	0.989	0.925	8
RPS10	6.31657e-40	0.32372	0.982	0.913	8
RPL18	2.06304e-39	0.276855	0.995	0.967	8
RPL22	1.0637e-38	0.317621	0.973	0.92	8
RPL30	4.84782e-38	0.261664	1	0.982	8
EEF1B2	3.15563e-37	0.426352	0.927	0.78	8
SELL	7.07382e-34	0.412799	0.611	0.312	8
EIF3E	7.37833e-34	0.388228	0.897	0.718	8
NPM1	1.83961e-33	0.401094	0.913	0.715	8
LEF1	2.01253e-29	0.462194	0.416	0.193	8
TPT1	5.05274e-29	0.257102	0.993	0.956	8
GLTSCR2	2.06228e-26	0.360542	0.876	0.68	8
RGS10	1.63238e-25	0.377946	0.517	0.277	8
RPLP0	1.74501e-23	0.251303	0.975	0.901	8
RPS4Y1	1.21602e-22	0.50646	0.478	0.268	8
LDLRAP1	1.12528e-21	0.358287	0.288	0.124	8
NOSIP	2.24565e-19	0.350399	0.588	0.363	8
TCF7	9.50454e-19	0.368673	0.405	0.219	8
C6orf48	8.33648e-18	0.324961	0.572	0.354	8
PRKCQ-AS1	8.56072e-18	0.369159	0.341	0.177	8
ST13	7.01271e-17	0.324037	0.549	0.346	8
SNHG8	3.14557e-16	0.346443	0.492	0.302	8
CD7	8.7392e-15	0.252079	0.602	0.398	8
TMEM123	5.93589e-14	0.271131	0.572	0.377	8
NAP1L1	8.96465e-14	0.250737	0.805	0.601	8
EIF3H	2.35419e-12	0.267096	0.65	0.477	8
ALKBH7	5.56342e-10	0.257297	0.279	0.164	8
MALAT1	1.93692e-44	0.625808	0.989	1	9
MT-CO2	1.74147e-16	0.571532	0.949	0.978	9
HBB	4.52397e-16	0.796645	0.86	0.897	9
MT-ATP6	9.30747e-13	0.611184	0.835	0.911	9
MT-ND4	9.33408e-13	0.530733	0.879	0.965	9
MT-CO1	2.66127e-12	0.463333	0.941	0.994	9
MT-ND2	7.4587e-12	0.490219	0.871	0.963	9
MT-ND3	3.77065e-11	0.576286	0.794	0.902	9
MT-CO3	5.39428e-10	0.506308	0.89	0.978	9
TXN	2.10885e-09	0.278263	0.143	0.355	9
NEAT1	1.51099e-05	0.899208	0.511	0.547	9
MT-CYB	2.48969e-05	0.434835	0.812	0.914	9
HBA1	4.58785e-05	0.550208	0.68	0.8	9
HBA2	0.000225347	0.553476	0.721	0.82	9
CD47	0.000439911	0.301408	0.165	0.308	9
CALR	0.00105907	0.280158	0.188	0.335	9
ELF1	0.00107131	0.271059	0.195	0.347	9
CTSS	0.00108208	0.267222	0.136	0.257	9
N4BP2L2	0.00108992	0.420657	0.283	0.497	9
PPP2R5C	0.00299936	0.267054	0.261	0.438	9
IGJ	0.0038018	0.790091	0.379	0.353	9
ADD3	0.0060596	0.253111	0.162	0.268	9
ITGB1	0.00617445	0.5386	0.184	0.307	9
C1orf56	0.00741284	0.701394	0.272	0.249	9
ATRX	0.00751716	0.291157	0.151	0.254	9
KIAA0101	0	1.70624	0.815	0.041	10
MKI67	0	1.52121	0.647	0.022	10
RRM2	0	1.4295	0.584	0.013	10
TYMS	0	1.35381	0.659	0.014	10
CENPF	0	1.20566	0.532	0.019	10
TOP2A	0	1.17963	0.486	0.013	10
TK1	0	1.10351	0.549	0.016	10
BIRC5	0	1.07545	0.497	0.015	10
CLSPN	0	0.823055	0.445	0.005	10
CCNB2	0	0.816893	0.41	0.009	10
HIST1H1B	0	0.686607	0.272	0.003	10
GTSE1	0	0.626082	0.301	0.004	10
CDT1	0	0.600324	0.37	0.008	10
ASF1B	0	0.567305	0.376	0.007	10
HMMR	0	0.553152	0.295	0.004	10
CEP55	0	0.521564	0.295	0.002	10
BRCA2	0	0.467552	0.364	0.007	10
CCNA2	1.6187e-305	0.65033	0.353	0.007	10
NUSAP1	4.85393e-295	1.08395	0.486	0.018	10
CDCA8	1.4387e-294	0.532049	0.26	0.003	10
CHAF1A	9.08474e-294	0.509164	0.324	0.006	10
CHEK1	6.15068e-288	0.520726	0.324	0.006	10
CDKN3	1.15971e-284	0.732402	0.405	0.012	10
GINS2	3.47092e-283	0.613645	0.37	0.01	10
ZWINT	5.14697e-274	0.719538	0.428	0.015	10
MCM7	2.60524e-273	1.15165	0.647	0.04	10
CENPW	1.48414e-269	0.60081	0.428	0.015	10
CDC20	4.06126e-268	0.694369	0.37	0.011	10
FEN1	9.4708e-262	0.789541	0.491	0.022	10
ASPM	1.23532e-258	0.761541	0.347	0.01	10
CENPM	1.30606e-249	0.894227	0.468	0.021	10
TPX2	2.25182e-247	0.723743	0.358	0.011	10
C21orf58	4.16744e-247	0.528135	0.289	0.006	10
STMN1	7.393e-246	2.41178	0.971	0.14	10
CENPE	1.98058e-245	0.566666	0.312	0.008	10
MCM4	8.24285e-245	0.580223	0.341	0.01	10
CENPN	2.60478e-236	0.500485	0.353	0.011	10
MCM5	1.91842e-234	1.00919	0.59	0.038	10
CENPU	2.40705e-232	0.429097	0.266	0.005	10
ORC6	4.26145e-228	0.384688	0.254	0.005	10
LMNB1	2.76833e-227	0.788071	0.497	0.027	10
HIST1H2AM	2.24491e-223	0.658965	0.312	0.009	10
ACOT7	1.53657e-222	0.691984	0.41	0.018	10
CDCA7	6.29596e-222	0.646589	0.416	0.018	10
TROAP	3.45072e-219	0.336038	0.266	0.006	10
SMC2	2.22563e-218	0.816442	0.52	0.031	10
AURKB	5.42298e-214	0.603167	0.272	0.007	10
PRC1	1.03646e-213	0.517242	0.306	0.009	10
HMGB3	1.14917e-213	0.4858	0.329	0.011	10
HIST1H2AJ	2.39394e-211	0.648655	0.266	0.007	10
WDR34	1.15204e-210	0.38802	0.277	0.007	10
GMNN	2.58608e-209	0.577368	0.387	0.017	10
EZH2	1.68797e-205	0.823809	0.468	0.027	10
UBE2T	6.77635e-205	0.653936	0.416	0.02	10
ATAD5	1.93802e-204	0.495949	0.335	0.012	10
ATAD2	3.90323e-198	0.835102	0.497	0.032	10
HELLS	1.61544e-196	0.935671	0.491	0.031	10
PCNA	9.0845e-190	1.32403	0.688	0.07	10
MCM6	1.35062e-189	0.557846	0.382	0.018	10
UBE2C	3.87573e-187	1.00529	0.37	0.018	10
CDK1	1.55916e-186	0.588526	0.301	0.011	10
UBE2S	8.02734e-181	0.723496	0.439	0.027	10
FANCI	4.28682e-175	0.414516	0.266	0.009	10
DHFR	1.38332e-170	0.617539	0.382	0.021	10
CCDC34	1.16858e-168	0.619506	0.376	0.021	10
CCNB1	4.46234e-167	0.602746	0.301	0.013	10
RRM1	8.60291e-156	0.63959	0.462	0.035	10
NUF2	3.3646e-154	0.48845	0.26	0.01	10
CKS1B	3.31424e-153	0.903134	0.595	0.06	10
SMC4	2.41124e-151	1.04412	0.613	0.067	10
NCAPD3	5.32662e-150	0.379534	0.289	0.013	10
PHF19	5.69585e-150	0.560326	0.445	0.034	10
WDR76	6.78846e-149	0.674321	0.347	0.02	10
FABP5	5.2472e-145	1.25691	0.624	0.075	10
MSH6	3.38758e-140	0.431736	0.301	0.016	10
TOPBP1	4.00259e-140	0.439809	0.329	0.019	10
H2AFX	2.6256e-135	0.61424	0.341	0.022	10
MCM3	2.51188e-134	0.878052	0.555	0.061	10
POLD3	2.0635e-133	0.383728	0.306	0.017	10
ALYREF	4.8859e-128	0.394247	0.289	0.016	10
PTTG1	2.7026e-126	1.21353	0.642	0.089	10
RFC4	1.37248e-125	0.510385	0.347	0.024	10
TMPO	3.76907e-124	0.964554	0.665	0.093	10
DTYMK	6.05161e-123	0.57336	0.486	0.048	10
CCDC28B	1.9825e-121	0.609489	0.41	0.036	10
FBXO5	8.78628e-119	0.426087	0.26	0.014	10
MAD2L1	1.43587e-116	0.686995	0.451	0.045	10
CENPH	4.20708e-116	0.472927	0.324	0.023	10
CKS2	2.73911e-114	0.927615	0.543	0.067	10
HMGB2	1.43663e-110	2.04796	0.931	0.32	10
TUBA1B	3.14856e-109	2.0346	0.96	0.375	10
KPNA2	1.08472e-108	0.575377	0.376	0.033	10
EFHD2	9.70829e-108	0.606537	0.52	0.063	10
GGCT	5.5722e-107	0.576625	0.48	0.054	10
FGFBP2	9.21118e-107	0.949112	0.457	0.051	10
TMEM106C	3.07724e-106	0.717712	0.445	0.048	10
CDCA7L	3.0844e-106	0.361362	0.254	0.015	10
RNASEH2A	1.45189e-105	0.465977	0.341	0.028	10
CBX5	1.09778e-104	0.743548	0.503	0.061	10
NASP	1.77809e-103	1.04383	0.688	0.125	10
DNAJC9	2.22365e-103	0.736002	0.514	0.065	10
PPIF	4.19399e-103	0.276393	0.289	0.02	10
GGH	6.46523e-102	0.40401	0.254	0.016	10
NUDT1	4.14809e-99	0.759005	0.566	0.081	10
NCAPD2	1.81845e-96	0.382153	0.272	0.02	10
DUT	3.54808e-95	1.23839	0.827	0.211	10
CENPK	1.66178e-93	0.529565	0.457	0.056	10
SMC1A	1.80216e-92	0.731366	0.526	0.075	10
CARHSP1	7.23749e-92	0.891575	0.676	0.123	10
GAPDH	9.73057e-92	1.25437	1	0.795	10
TPM4	5.8222e-91	0.911981	0.63	0.109	10
HIST1H1D	1.73791e-90	1.18116	0.439	0.057	10
HNRNPAB	1.03751e-89	0.744441	0.514	0.075	10
RPA3	1.49758e-89	0.978578	0.74	0.159	10
SUPT16H	4.64086e-87	0.720416	0.572	0.092	10
GZMB	5.96196e-87	1.60296	0.509	0.083	10
CDKN2A	5.25881e-86	0.396957	0.358	0.038	10
SLBP	6.08319e-86	0.835995	0.59	0.102	10
SNRNP25	1.33621e-85	0.502945	0.387	0.044	10
MTHFD2	2.27726e-85	0.494912	0.457	0.06	10
HMGN2	1.76438e-84	1.47526	0.931	0.454	10
H2AFZ	2.2304e-83	1.43577	0.919	0.42	10
KIF20B	6.34573e-83	0.574177	0.416	0.052	10
HMGA1	3.7338e-82	0.845045	0.63	0.121	10
TFDP1	5.09603e-82	0.519701	0.387	0.046	10
MSH2	5.76437e-82	0.315537	0.272	0.023	10
TTF2	9.32855e-82	0.324153	0.277	0.024	10
STRA13	5.24476e-81	0.654414	0.538	0.086	10
MIS18A	7.04056e-81	0.354698	0.254	0.021	10
IFI27L1	7.94516e-81	0.465701	0.295	0.028	10
HLA-DRA	2.51295e-80	1.07247	0.827	0.21	10
FH	4.35545e-80	0.368867	0.353	0.039	10
MYL6B	5.26751e-79	0.298079	0.289	0.027	10
PRKDC	8.79349e-79	0.723603	0.532	0.088	10
C19orf48	1.08294e-78	0.501903	0.353	0.04	10
TEX30	3.84302e-78	0.400771	0.283	0.026	10
DDX39A	4.46017e-78	0.722099	0.607	0.113	10
HMGB1	4.84319e-78	1.26871	0.994	0.716	10
TARS	5.80575e-77	0.37258	0.382	0.047	10
USP1	7.22164e-77	0.683215	0.503	0.08	10
TUBB4B	8.32734e-77	0.885993	0.653	0.133	10
LIG1	1.91762e-74	0.403662	0.272	0.025	10
PSMD14	3.87709e-74	0.526994	0.52	0.085	10
SLC25A5	2.32578e-73	1.13556	0.832	0.29	10
HADH	2.24559e-72	0.429708	0.318	0.035	10
YWHAH	4.62439e-72	0.663381	0.555	0.099	10
TUBB	5.76625e-72	1.49687	0.879	0.358	10
ACOT13	1.82451e-71	0.341893	0.306	0.033	10
PAICS	2.58676e-71	0.485371	0.335	0.04	10
IDH2	2.6915e-70	0.923971	0.74	0.192	10
EBP	1.18588e-69	0.660925	0.532	0.095	10
H2AFV	1.4716e-69	1.04779	0.78	0.237	10
LSM4	6.44882e-68	0.828798	0.74	0.185	10
CFL1	1.15905e-67	0.842108	0.988	0.864	10
MTHFD1	1.33582e-67	0.376938	0.266	0.027	10
DNMT1	1.76373e-67	0.8375	0.613	0.133	10
SKA2	3.43028e-67	0.609781	0.497	0.086	10
C12orf75	5.25945e-67	0.907467	0.809	0.228	10
ZEB2	1.37844e-66	0.403957	0.318	0.038	10
DEK	3.40628e-66	1.13996	0.792	0.281	10
KIF22	4.6605e-66	0.540485	0.376	0.053	10
WHSC1	1.39699e-65	0.313691	0.289	0.032	10
LRRC59	1.87871e-65	0.33138	0.41	0.06	10
CCT5	2.58463e-65	0.711349	0.59	0.123	10
ITGB3BP	2.66375e-65	0.435583	0.399	0.059	10
ANP32B	6.36525e-65	0.97518	0.879	0.354	10
NABP2	7.13657e-65	0.4169	0.347	0.046	10
PFN1	1.17174e-64	0.809809	0.994	0.936	10
MRPL27	1.20536e-64	0.430703	0.491	0.084	10
ACAA2	1.35503e-64	0.543251	0.468	0.08	10
RFC2	1.57877e-64	0.377244	0.254	0.026	10
H2AFY	1.64626e-64	0.734341	0.671	0.154	10
SMC3	3.67349e-64	0.657418	0.595	0.124	10
CKAP2	3.90854e-64	0.459527	0.335	0.044	10
SMC6	1.576e-63	0.364772	0.329	0.042	10
GNAI2	1.89205e-63	0.621129	0.607	0.128	10
ANP32E	2.78239e-63	0.845819	0.653	0.162	10
SSRP1	2.79842e-63	0.557449	0.532	0.1	10
PTPN11	4.26269e-63	0.319306	0.283	0.032	10
VRK1	4.50617e-63	0.436949	0.387	0.057	10
SMS	1.08277e-62	0.568624	0.595	0.123	10
HDGF	1.26649e-62	0.343615	0.335	0.044	10
MIR4435-1HG	1.40774e-62	0.449253	0.405	0.063	10
HAUS1	2.01185e-62	0.379452	0.37	0.053	10
PPIA	2.79933e-62	0.890949	0.965	0.692	10
ABI3	4.35353e-62	0.532058	0.457	0.078	10
PLEK	6.39473e-62	0.66231	0.595	0.127	10
PTMA	1.08358e-61	0.712818	1	0.977	10
HLA-DRB5	2.95611e-61	0.494702	0.277	0.032	10
SUZ12	1.10808e-60	0.350623	0.376	0.055	10
TIMM17A	1.20059e-60	0.383239	0.451	0.076	10
RUVBL2	3.39617e-60	0.358057	0.329	0.044	10
EXOSC3	7.18012e-60	0.258114	0.289	0.035	10
RBBP7	8.39011e-60	0.647212	0.555	0.116	10
HNRNPA2B1	2.16909e-58	0.918063	0.954	0.562	10
HNRNPD	3.35595e-58	0.824162	0.601	0.148	10
BCL2L12	6.94448e-58	0.300662	0.283	0.035	10
MT1E	9.62481e-58	0.485269	0.289	0.037	10
HIRIP3	1.12509e-57	0.379187	0.295	0.038	10
ACTG1	2.95349e-57	0.982472	0.96	0.768	10
HIST1H4C	3.17567e-57	2.05505	0.699	0.232	10
CEP78	3.4884e-57	0.382294	0.358	0.054	10
HIST1H1E	6.45164e-57	0.844394	0.382	0.064	10
NUDT21	2.08787e-56	0.455549	0.48	0.091	10
PGAM1	2.23109e-56	0.794517	0.705	0.201	10
POMP	2.93155e-56	0.885788	0.832	0.313	10
MRPL12	3.70457e-56	0.415905	0.48	0.09	10
CPSF3	5.2514e-56	0.305025	0.26	0.03	10
MIS18BP1	8.59796e-56	0.42891	0.434	0.076	10
HLA-DMA	1.69478e-55	0.472708	0.514	0.102	10
HNRNPUL2	2.99823e-55	0.29224	0.318	0.045	10
UTP11L	3.68015e-55	0.352713	0.329	0.048	10
CCDC167	5.39052e-55	0.63398	0.647	0.161	10
TOMM40	5.74031e-55	0.407625	0.387	0.064	10
POLR3K	8.30515e-55	0.395188	0.387	0.064	10
ITGAE	9.67472e-55	0.399252	0.393	0.066	10
RPA1	1.57884e-54	0.401045	0.382	0.062	10
RAN	1.59731e-54	1.00601	0.867	0.435	10
PSMA4	2.86849e-54	0.947636	0.821	0.323	10
SRSF10	3.07556e-54	0.398857	0.41	0.07	10
RECQL	3.48796e-54	0.419048	0.468	0.088	10
CDK4	5.24565e-54	0.482202	0.405	0.07	10
FAM207A	6.40983e-54	0.334446	0.329	0.048	10
RAD21	1.03438e-53	0.776878	0.642	0.168	10
PRIM1	1.46288e-53	0.311058	0.277	0.036	10
TXNDC17	2.03676e-53	0.549559	0.549	0.121	10
2020-09-11	2.3914e-53	0.288696	0.341	0.052	10
MTCH2	3.42153e-53	0.383159	0.399	0.069	10
CYC1	6.07118e-53	0.657331	0.578	0.138	10
SRSF9	8.13395e-53	0.595607	0.595	0.142	10
MT2A	1.16616e-52	0.921274	0.855	0.319	10
DCTPP1	1.22528e-52	0.430725	0.382	0.065	10
YWHAE	1.32957e-52	0.735603	0.671	0.185	10
SNRPD1	1.43651e-52	0.809912	0.769	0.248	10
LDHA	5.824e-52	0.898954	0.821	0.325	10
RANBP1	6.73984e-52	0.864313	0.728	0.239	10
SPEN	6.99994e-52	0.308152	0.358	0.058	10
SMARCA5	7.60135e-52	0.487527	0.526	0.113	10
COX8A	1.07085e-51	0.869976	0.896	0.451	10
SFPQ	1.19379e-51	0.740666	0.59	0.144	10
TPI1	1.59468e-51	0.99058	0.832	0.375	10
COTL1	1.84023e-51	1.20161	0.769	0.358	10
GNL2	3.27898e-51	0.258574	0.312	0.046	10
C1orf21	3.89043e-51	0.40425	0.254	0.032	10
PRDX3	1.04533e-50	0.546233	0.543	0.123	10
PPM1G	1.05217e-50	0.684586	0.636	0.173	10
ACTL6A	1.48415e-50	0.356692	0.353	0.058	10
GLRX5	3.16985e-50	0.360527	0.301	0.044	10
MRPL37	4.01108e-50	0.348576	0.353	0.058	10
ARPC2	4.64939e-50	0.828457	0.942	0.655	10
MZT1	5.05086e-50	0.456952	0.468	0.095	10
SNRPB	5.99435e-50	0.761143	0.832	0.304	10
TESC	1.00477e-49	0.318521	0.277	0.038	10
PSMD2	2.06953e-49	0.465916	0.514	0.111	10
ENO1	2.75255e-49	1.00094	0.867	0.455	10
HIST1H1C	2.98624e-49	0.775069	0.503	0.115	10
RUVBL1	3.25406e-49	0.360113	0.393	0.071	10
ACTB	3.27185e-49	0.719006	1	0.98	10
PSMC1	4.3554e-49	0.517272	0.52	0.114	10
FAM111A	4.44131e-49	0.498611	0.358	0.062	10
BAZ1B	5.96136e-49	0.466505	0.48	0.101	10
TLN1	6.81731e-49	0.465325	0.607	0.145	10
RRBP1	1.28295e-48	0.33503	0.335	0.055	10
MPST	1.72829e-48	0.341179	0.272	0.038	10
BATF	1.78054e-48	0.409572	0.491	0.104	10
HPRT1	4.61058e-48	0.482106	0.509	0.112	10
PTPLAD1	5.31564e-48	0.291704	0.324	0.051	10
MPHOSPH9	7.05815e-48	0.314751	0.277	0.039	10
NUCKS1	1.19025e-47	0.815465	0.746	0.263	10
RNASEH2B	1.2528e-47	0.530799	0.549	0.13	10
IFI16	1.4061e-47	0.802078	0.821	0.324	10
MT-CO3	2.43168e-47	0.680442	1	0.975	10
DAZAP1	2.92567e-47	0.33227	0.335	0.056	10
PRF1	2.95384e-47	0.739027	0.682	0.202	10
CDK5RAP2	3.62838e-47	0.301924	0.254	0.034	10
UBE2A	4.0993e-47	0.385305	0.457	0.094	10
ARPC5	8.72208e-47	0.795047	0.884	0.415	10
PSMB2	1.21973e-46	0.720328	0.659	0.194	10
HIST2H2AC	2.02845e-46	0.478733	0.289	0.045	10
CSRP1	2.2616e-46	0.297104	0.283	0.042	10
CHD4	2.71002e-46	0.386767	0.468	0.098	10
MRPL15	2.87687e-46	0.365058	0.272	0.039	10
SPON2	2.90918e-46	0.563879	0.277	0.042	10
DCTN3	3.87117e-46	0.712448	0.607	0.161	10
NUP50	4.29713e-46	0.352879	0.37	0.067	10
LGALS1	7.98787e-46	1.20197	0.827	0.372	10
PSME2	8.07667e-46	0.889518	0.855	0.442	10
SAE1	1.11896e-45	0.368007	0.324	0.054	10
DBI	1.22083e-45	0.761179	0.867	0.359	10
HNRNPR	1.4551e-45	0.686807	0.717	0.23	10
EIF4G1	1.6298e-45	0.266466	0.335	0.057	10
MLEC	1.89006e-45	0.355446	0.422	0.084	10
BRD7	2.06732e-45	0.355801	0.393	0.075	10
YEATS4	2.09778e-45	0.346098	0.37	0.068	10
CISD3	2.51602e-45	0.479943	0.457	0.098	10
CD38	3.20132e-45	0.44508	0.353	0.063	10
CCT2	3.89329e-45	0.540485	0.543	0.134	10
CACYBP	3.93127e-45	0.588308	0.613	0.165	10
CASP3	5.63766e-45	0.280339	0.324	0.054	10
TPGS2	5.89132e-45	0.387759	0.347	0.062	10
ETFB	6.04038e-45	0.617493	0.601	0.159	10
RABL6	6.4826e-45	0.275356	0.26	0.037	10
ANKRD32	1.00176e-44	0.329493	0.347	0.061	10
PSMD1	1.01632e-44	0.316564	0.329	0.056	10
COX5A	1.35641e-44	0.699053	0.775	0.279	10
RAD23B	2.18432e-44	0.309726	0.341	0.06	10
POLD2	2.23554e-44	0.403263	0.329	0.057	10
TUBA1C	2.39878e-44	0.37369	0.329	0.058	10
EIF4A3	2.77803e-44	0.387615	0.341	0.061	10
CHCHD2	2.82362e-44	0.722693	0.954	0.606	10
TACC3	3.11898e-44	0.375664	0.324	0.056	10
GZMH	3.39157e-44	0.859399	0.59	0.169	10
HSPA4	3.90726e-44	0.273384	0.306	0.05	10
DBF4	4.00531e-44	0.308561	0.301	0.049	10
ACTN4	4.38396e-44	0.352185	0.462	0.1	10
CLTA	4.61888e-44	0.638518	0.624	0.177	10
TIPRL	4.86708e-44	0.313294	0.318	0.054	10
NME1	5.44499e-44	0.565615	0.451	0.099	10
HINT2	7.11425e-44	0.45798	0.514	0.122	10
IMMT	7.32682e-44	0.35911	0.393	0.077	10
ATP5G3	1.94373e-43	0.799634	0.827	0.357	10
SET	1.96832e-43	0.81854	0.751	0.29	10
EIF5AL1	2.66839e-43	0.335567	0.329	0.058	10
CALM3	3.11665e-43	0.812311	0.815	0.334	10
VDAC1	3.63721e-43	0.547764	0.59	0.16	10
CDC5L	4.37664e-43	0.350071	0.387	0.076	10
LSM2	5.32991e-43	0.532125	0.636	0.176	10
FIBP	5.34382e-43	0.376038	0.503	0.116	10
RTCB	8.33126e-43	0.277149	0.341	0.061	10
LCP1	9.88004e-43	0.793571	0.803	0.333	10
DNAJC15	9.90816e-43	0.419684	0.549	0.135	10
BABAM1	1.82881e-42	0.37277	0.509	0.119	10
HAT1	2.45116e-42	0.35094	0.445	0.096	10
COPS3	3.97189e-42	0.35418	0.387	0.078	10
CBX1	8.67616e-42	0.308401	0.364	0.07	10
ADA	1.05704e-41	0.419482	0.41	0.087	10
HSPB11	1.15705e-41	0.478896	0.572	0.151	10
GLRX3	1.34744e-41	0.331455	0.41	0.086	10
DHX15	1.6144e-41	0.28028	0.341	0.063	10
SNRPG	1.62533e-41	0.749171	0.832	0.371	10
SNX5	1.87119e-41	0.358102	0.405	0.084	10
APPL1	1.89435e-41	0.333079	0.318	0.056	10
HSP90AA1	2.05422e-41	0.927302	0.925	0.604	10
NDUFV1	2.2576e-41	0.452398	0.491	0.118	10
HSPD1	2.62894e-41	0.814934	0.613	0.198	10
WDR1	2.63431e-41	0.665822	0.659	0.207	10
ANXA5	4.45793e-41	0.606201	0.613	0.181	10
MT-CO2	4.46548e-41	0.597432	0.994	0.977	10
ABCF1	5.12943e-41	0.441608	0.526	0.129	10
FCGR3A	5.27434e-41	0.604025	0.272	0.045	10
BTG3	5.75375e-41	0.306723	0.341	0.064	10
SYNCRIP	6.57817e-41	0.374512	0.474	0.109	10
COX6A1P2	7.26659e-41	0.388466	0.428	0.094	10
NUP37	8.46553e-41	0.409508	0.289	0.049	10
CDK2AP2	8.78259e-41	0.596315	0.659	0.201	10
DNAJB11	1.07419e-40	0.369728	0.434	0.096	10
MAD2L2	1.1939e-40	0.443933	0.341	0.065	10
NOP56	1.3115e-40	0.546705	0.538	0.143	10
MRPS15	1.58396e-40	0.478644	0.497	0.122	10
C11orf48	1.79928e-40	0.409929	0.555	0.143	10
GAR1	1.8628e-40	0.328823	0.289	0.049	10
PSMC3	2.08875e-40	0.42308	0.532	0.134	10
UQCRC1	2.13625e-40	0.437005	0.474	0.112	10
PIGX	2.52263e-40	0.266762	0.254	0.039	10
HN1	2.83992e-40	0.772427	0.636	0.214	10
FAM96A	2.8527e-40	0.319147	0.439	0.097	10
GOT2	2.97666e-40	0.258742	0.26	0.04	10
CTSW	4.33678e-40	0.502855	0.561	0.148	10
CHMP4B	6.90432e-40	0.261611	0.341	0.065	10
STOML2	9.17085e-40	0.38688	0.532	0.134	10
TFAM	9.81902e-40	0.281554	0.399	0.084	10
SRP72	1.69202e-39	0.400107	0.561	0.146	10
XRCC5	1.79774e-39	0.698645	0.734	0.274	10
CTDSPL2	2.33264e-39	0.252455	0.277	0.046	10
ISOC2	2.48971e-39	0.305333	0.283	0.048	10
SNRPD3	2.66723e-39	0.549507	0.659	0.199	10
DHX9	2.85904e-39	0.284388	0.393	0.082	10
DKC1	2.9764e-39	0.285271	0.376	0.077	10
SNRPF	3.60026e-39	0.700065	0.763	0.302	10
LSM5	3.897e-39	0.683626	0.769	0.28	10
CHI3L2	4.81629e-39	0.270167	0.283	0.048	10
POP4	5.29415e-39	0.322002	0.341	0.067	10
SNX10	5.35198e-39	0.311369	0.283	0.049	10
CDCA4	5.47046e-39	0.303951	0.266	0.043	10
ATP1B3	5.62703e-39	0.456146	0.538	0.141	10
ANP32A	5.81857e-39	0.459005	0.63	0.183	10
MRPL13	7.26732e-39	0.3809	0.41	0.092	10
ILKAP	7.47836e-39	0.2563	0.324	0.06	10
RNASEH2C	7.91631e-39	0.497054	0.584	0.162	10
UFD1L	9.05474e-39	0.4201	0.486	0.118	10
DRG1	1.02431e-38	0.279445	0.318	0.059	10
MRPL23	1.07409e-38	0.594117	0.653	0.205	10
PDHA1	1.30679e-38	0.266192	0.301	0.054	10
PSMD11	1.60371e-38	0.390761	0.399	0.087	10
PRPF19	1.75269e-38	0.293158	0.312	0.057	10
HMGXB4	1.80502e-38	0.26169	0.329	0.063	10
CTCF	2.1198e-38	0.274196	0.306	0.055	10
SNF8	2.46299e-38	0.339063	0.41	0.092	10
VDAC3	2.54707e-38	0.489071	0.555	0.151	10
LBR	3.31138e-38	0.597045	0.618	0.188	10
AKR1B1	3.42021e-38	0.498015	0.468	0.117	10
HLA-DRB1	3.4749e-38	0.531466	0.746	0.241	10
ILK	3.96683e-38	0.403968	0.399	0.088	10
ANAPC15	4.84012e-38	0.327752	0.439	0.1	10
FLNA	5.72356e-38	0.49671	0.555	0.154	10
HOPX	6.05479e-38	0.72999	0.364	0.081	10
ANXA2	6.57267e-38	0.705886	0.751	0.285	10
RAB8A	7.06001e-38	0.418713	0.497	0.124	10
TMEM126A	7.83306e-38	0.28357	0.399	0.087	10
NONO	1.00731e-37	0.497341	0.59	0.172	10
ODC1	1.05778e-37	0.2605	0.329	0.063	10
APOBEC3C	1.09104e-37	0.470804	0.538	0.143	10
RPL26L1	1.27196e-37	0.311697	0.358	0.074	10
MRPL47	1.70857e-37	0.351781	0.468	0.114	10
MRPL11	1.77027e-37	0.375814	0.48	0.118	10
UCHL5	2.32507e-37	0.266618	0.312	0.059	10
EBNA1BP2	2.39685e-37	0.315087	0.329	0.064	10
RUNX3	2.71201e-37	0.407995	0.462	0.114	10
RALY	2.82451e-37	0.524814	0.642	0.195	10
RP11-345J4.5	3.27294e-37	0.289625	0.439	0.102	10
ITGB1BP1	3.91347e-37	0.419019	0.474	0.117	10
DECR1	4.32682e-37	0.50446	0.566	0.161	10
ILF3	4.84622e-37	0.447625	0.526	0.139	10
MRPL22	5.05991e-37	0.396339	0.439	0.105	10
PSMD6	5.16875e-37	0.307812	0.41	0.092	10
CAND1	5.19351e-37	0.318547	0.376	0.08	10
FKBP3	5.87679e-37	0.466415	0.497	0.131	10
HNRNPA3	6.40312e-37	0.678682	0.803	0.349	10
PSMA3	6.81527e-37	0.505418	0.572	0.166	10
SQRDL	7.55852e-37	0.323825	0.405	0.091	10
NCL	7.56662e-37	0.772329	0.815	0.406	10
PMVK	9.06806e-37	0.255644	0.434	0.1	10
RBM17	9.34452e-37	0.396604	0.538	0.142	10
ACAT2	1.44791e-36	0.257582	0.289	0.053	10
FDPS	1.45233e-36	0.449138	0.526	0.143	10
CCT6A	2.31063e-36	0.426174	0.509	0.137	10
CALR	2.34666e-36	0.743712	0.763	0.321	10
MED30	2.40566e-36	0.318777	0.387	0.085	10
PARP1	2.54537e-36	0.614653	0.636	0.21	10
ZCRB1	2.77246e-36	0.321949	0.457	0.111	10
AP2S1	2.99902e-36	0.571341	0.671	0.224	10
POLR2H	3.00956e-36	0.275225	0.364	0.077	10
YBX1	3.22187e-36	0.762418	0.902	0.654	10
LSM3	3.73549e-36	0.545654	0.694	0.226	10
XPO1	4.01263e-36	0.262546	0.376	0.081	10
CAPRIN1	4.44149e-36	0.426377	0.347	0.072	10
COA4	5.82471e-36	0.351366	0.416	0.097	10
MRPL51	5.929e-36	0.577088	0.694	0.234	10
TXNL4A	6.66125e-36	0.259167	0.358	0.075	10
MRPS12	6.67729e-36	0.306386	0.48	0.119	10
RFC1	6.96044e-36	0.350692	0.451	0.11	10
SLC20A1	6.98727e-36	0.416354	0.329	0.067	10
NUTF2	6.98868e-36	0.382517	0.497	0.129	10
EXOSC8	7.14477e-36	0.271817	0.347	0.071	10
LINC00152	7.36656e-36	0.511937	0.636	0.197	10
RAB27A	7.61835e-36	0.380101	0.503	0.13	10
ILF2	8.5712e-36	0.392888	0.514	0.137	10
MRPS11	8.94898e-36	0.329856	0.422	0.099	10
UBE2K	9.41784e-36	0.261692	0.399	0.089	10
CORO1A	1.08196e-35	0.69689	0.948	0.794	10
PSMB8	1.30165e-35	0.714587	0.809	0.4	10
MRPS16	1.33088e-35	0.352221	0.399	0.091	10
UBE3A	1.35696e-35	0.269838	0.353	0.074	10
CISD1	1.73195e-35	0.283454	0.399	0.09	10
FAM192A	1.78931e-35	0.362783	0.405	0.094	10
SRM	1.80059e-35	0.307918	0.387	0.087	10
RPP30	1.80314e-35	0.263333	0.283	0.052	10
GNB1	3.33824e-35	0.256684	0.37	0.081	10
PA2G4	3.35797e-35	0.726188	0.728	0.303	10
CDC123	3.42895e-35	0.341629	0.416	0.099	10
MSN	3.47374e-35	0.52899	0.699	0.23	10
NMI	4.37612e-35	0.300928	0.474	0.119	10
BLOC1S1	5.49863e-35	0.616297	0.786	0.293	10
COA3	8.88957e-35	0.341193	0.416	0.099	10
NRD1	8.91971e-35	0.311503	0.399	0.092	10
YWHAQ	1.21348e-34	0.573934	0.699	0.246	10
SLC9A3R1	1.32864e-34	0.441372	0.63	0.196	10
PSMA2.1	1.36454e-34	0.655888	0.746	0.312	10
MRPL14	1.3907e-34	0.326993	0.474	0.12	10
GSTO1	2.07794e-34	0.486548	0.595	0.182	10
TOP1	2.92388e-34	0.377912	0.48	0.127	10
RRP7A	4.73339e-34	0.330951	0.405	0.096	10
EIF4H	5.29166e-34	0.408555	0.486	0.131	10
ATIC	5.41266e-34	0.265839	0.329	0.069	10
UTS2	5.552e-34	0.271859	0.301	0.059	10
CDV3	8.34109e-34	0.26981	0.37	0.083	10
ATP5F1	8.55525e-34	0.544596	0.705	0.249	10
POLE3	8.78e-34	0.318379	0.422	0.103	10
SNRPA	9.96778e-34	0.294533	0.428	0.104	10
TAF15	1.00092e-33	0.313548	0.405	0.096	10
GPATCH4	1.62096e-33	0.290677	0.335	0.071	10
ITPA	1.73649e-33	0.264325	0.416	0.1	10
NDUFA9	2.71609e-33	0.307089	0.416	0.101	10
EIF3A	2.85439e-33	0.521734	0.613	0.201	10
HDAC2	3.0061e-33	0.289609	0.405	0.096	10
POP7	3.0702e-33	0.270637	0.324	0.068	10
TMEM160	3.70386e-33	0.501498	0.624	0.197	10
PTMS	3.97411e-33	0.284914	0.283	0.055	10
SNRNP40	4.17683e-33	0.309695	0.428	0.107	10
GNLY	4.42e-33	1.88274	0.341	0.087	10
LMAN1	5.117e-33	0.307135	0.445	0.112	10
SNRPE	5.89905e-33	0.642864	0.751	0.308	10
HNRNPF	6.78025e-33	0.659766	0.838	0.392	10
TIMM8B	7.01064e-33	0.400192	0.532	0.151	10
CD2BP2	8.14771e-33	0.256457	0.422	0.103	10
NTAN1	8.16013e-33	0.252079	0.272	0.051	10
ANAPC11	8.23715e-33	0.530481	0.699	0.239	10
CBX3	9.07197e-33	0.609946	0.699	0.274	10
ACP1	9.25832e-33	0.435295	0.572	0.172	10
ATP5C1	1.49209e-32	0.566611	0.694	0.259	10
CRIPT	1.63778e-32	0.270636	0.324	0.069	10
VCP	1.66576e-32	0.349599	0.497	0.134	10
HNRNPU	1.71551e-32	0.662712	0.705	0.295	10
COX20	2.48682e-32	0.366408	0.48	0.13	10
PSMB6	3.16416e-32	0.531777	0.659	0.231	10
NDUFA6	4.18223e-32	0.475389	0.607	0.198	10
SLC25A3	4.32872e-32	0.62187	0.763	0.341	10
NDUFA10	5.04531e-32	0.287311	0.434	0.11	10
PSMB9	5.1313e-32	0.600631	0.896	0.528	10
CISD2	5.19603e-32	0.326557	0.416	0.105	10
PSME3	6.92679e-32	0.256427	0.266	0.051	10
EIF5A	7.38451e-32	0.516883	0.636	0.212	10
PARK7	9.40671e-32	0.644246	0.809	0.396	10
CRELD2	1.95297e-31	0.272952	0.405	0.1	10
PSMG3	1.98427e-31	0.315609	0.301	0.063	10
SREK1	2.80781e-31	0.309598	0.387	0.094	10
SRSF4	2.82072e-31	0.34349	0.503	0.144	10
DCXR	3.16424e-31	0.339266	0.497	0.139	10
TCP1	3.2966e-31	0.343734	0.468	0.129	10
GBP4	3.84421e-31	0.353926	0.434	0.115	10
NKG7	4.03313e-31	0.73204	0.855	0.445	10
WNK1	4.85556e-31	0.276531	0.41	0.103	10
PDAP1	5.24058e-31	0.323906	0.538	0.156	10
LYPLA1	6.03466e-31	0.285966	0.428	0.11	10
NAA50	6.73484e-31	0.341635	0.37	0.088	10
PSMC4	6.78439e-31	0.281812	0.434	0.113	10
C22orf39	8.60729e-31	0.298962	0.364	0.087	10
PRELID1	8.89085e-31	0.601281	0.74	0.325	10
ARPC5L	9.6199e-31	0.476815	0.717	0.256	10
ACAT1	1.03103e-30	0.273845	0.393	0.097	10
SPCS3	1.05116e-30	0.400605	0.578	0.178	10
IQGAP1	1.29148e-30	0.322788	0.543	0.161	10
PSMB3	1.53612e-30	0.596276	0.775	0.329	10
TALDO1	1.71943e-30	0.481448	0.59	0.198	10
UBE2L3	1.78063e-30	0.54328	0.723	0.282	10
HSD17B10	1.80192e-30	0.321967	0.491	0.138	10
SERBP1	1.9675e-30	0.701167	0.746	0.376	10
ADRM1	2.03385e-30	0.37819	0.532	0.158	10
PIN1	2.07674e-30	0.400718	0.59	0.185	10
BANF1	2.64451e-30	0.534497	0.613	0.209	10
TIMM13	2.86264e-30	0.418533	0.526	0.157	10
ERH	2.89291e-30	0.547026	0.78	0.332	10
RBBP4	2.90698e-30	0.453231	0.526	0.157	10
GID8	3.14493e-30	0.329998	0.341	0.08	10
ATP5B	3.47721e-30	0.597316	0.717	0.301	10
HTATSF1	3.56602e-30	0.283645	0.358	0.085	10
SLC35B1	3.73059e-30	0.260573	0.283	0.058	10
AATF	4.05629e-30	0.276042	0.353	0.083	10
EIF2S2	5.36672e-30	0.545506	0.757	0.313	10
RBM42	6.27769e-30	0.260322	0.318	0.071	10
MRPS14	6.52871e-30	0.319285	0.358	0.087	10
THOC6	6.85766e-30	0.25636	0.283	0.058	10
CHCHD1	7.25887e-30	0.306833	0.399	0.102	10
RHOA	9.06802e-30	0.550837	0.855	0.41	10
ENY2	9.44646e-30	0.406652	0.601	0.197	10
HSPA9	9.46996e-30	0.331329	0.457	0.126	10
HSBP1	9.92793e-30	0.294343	0.416	0.109	10
CEP57	1.05326e-29	0.25762	0.393	0.099	10
KHDRBS1	1.24001e-29	0.377315	0.549	0.17	10
TIMM10	1.27868e-29	0.269609	0.353	0.084	10
MRPL28	1.28229e-29	0.277269	0.41	0.106	10
NDUFS6	1.29884e-29	0.524467	0.711	0.277	10
CCDC25	1.51512e-29	0.278556	0.358	0.086	10
PHB2	1.56822e-29	0.346124	0.532	0.159	10
DYNLL1	1.85046e-29	0.559972	0.803	0.356	10
TPR	2.09264e-29	0.406808	0.613	0.205	10
STAG2	2.13884e-29	0.292394	0.422	0.112	10
CHMP2A	2.2658e-29	0.423711	0.647	0.217	10
PSMB4	2.61201e-29	0.372457	0.503	0.149	10
PSMA5	2.80574e-29	0.471954	0.607	0.217	10
AHSA1	5.23031e-29	0.317307	0.405	0.107	10
GTF3C6	5.26066e-29	0.326431	0.491	0.142	10
CALM1	6.99732e-29	0.566627	0.913	0.719	10
MPC2	8.00584e-29	0.434355	0.474	0.139	10
MRPL54	8.51939e-29	0.368152	0.595	0.191	10
GBP1	8.53138e-29	0.525405	0.486	0.153	10
FUBP1	8.85932e-29	0.29244	0.428	0.115	10
C7orf73	1.13154e-28	0.412683	0.543	0.168	10
SIVA1	1.16017e-28	0.583333	0.618	0.226	10
ARPP19	1.1731e-28	0.285849	0.451	0.126	10
THRAP3	1.1967e-28	0.378812	0.624	0.205	10
SRSF3	1.20765e-28	0.61613	0.832	0.424	10
ELAVL1	1.31047e-28	0.273302	0.405	0.107	10
PPP2R3C	1.39357e-28	0.250728	0.347	0.084	10
SNW1	1.53906e-28	0.273191	0.451	0.125	10
NUDT5	1.6051e-28	0.37301	0.445	0.125	10
NUP107	1.70383e-28	0.253206	0.277	0.058	10
TRAPPC2L	2.33522e-28	0.298962	0.457	0.128	10
PSMD4	2.37282e-28	0.39338	0.63	0.212	10
MTPN	2.6163e-28	0.308402	0.474	0.137	10
PRPF40A	2.66227e-28	0.330841	0.514	0.155	10
POLR2E	2.75914e-28	0.283197	0.451	0.126	10
PSMD8	3.7718e-28	0.445545	0.653	0.238	10
PPP1CA	4.2354e-28	0.555634	0.844	0.437	10
CLIC1	4.41599e-28	0.58374	0.908	0.536	10
WBP11	4.48276e-28	0.369048	0.422	0.118	10
MYL6	4.51787e-28	0.507547	0.971	0.812	10
MRPL52	5.00172e-28	0.375838	0.624	0.21	10
PDCD5	5.03012e-28	0.397761	0.543	0.174	10
ATP5J2	5.0548e-28	0.585708	0.873	0.468	10
COPB1	5.56843e-28	0.301266	0.364	0.092	10
MRPL21	5.93792e-28	0.406444	0.399	0.107	10
TCEB1	6.52294e-28	0.431422	0.59	0.196	10
CANX	6.64033e-28	0.349789	0.503	0.154	10
STRAP	7.77105e-28	0.257876	0.491	0.143	10
MEA1	9.41027e-28	0.395222	0.428	0.119	10
DNAJC1	1.11088e-27	0.296924	0.439	0.124	10
HNRNPA1	1.18841e-27	0.466205	0.965	0.822	10
SASH3	1.19564e-27	0.298799	0.393	0.104	10
MRPS10	1.49919e-27	0.38461	0.347	0.087	10
PSMC2	1.62488e-27	0.331457	0.364	0.094	10
GSTP1	1.67722e-27	0.653872	0.798	0.389	10
TADA3	1.97476e-27	0.355535	0.434	0.123	10
HMGN1	2.49937e-27	0.545972	0.879	0.502	10
ASNA1	2.50244e-27	0.250188	0.405	0.11	10
PPID	2.61379e-27	0.278714	0.324	0.077	10
SHFM1	2.80102e-27	0.49443	0.723	0.304	10
ARPC1B	3.06984e-27	0.572814	0.884	0.529	10
SSNA1	3.18866e-27	0.436657	0.595	0.2	10
TMEM167A	3.60044e-27	0.275564	0.486	0.143	10
TAF12	4.18859e-27	0.258024	0.399	0.108	10
PTP4A2	4.24481e-27	0.44994	0.607	0.216	10
FKBP1A	4.26518e-27	0.569577	0.711	0.308	10
ARPC3	4.37112e-27	0.515271	0.908	0.583	10
PSMD13	4.52295e-27	0.288802	0.474	0.14	10
UQCC2	4.6882e-27	0.278612	0.41	0.113	10
NUDT22	4.85925e-27	0.271792	0.358	0.091	10
FBXO7	4.95077e-27	0.326554	0.416	0.115	10
C20orf24	5.683e-27	0.33232	0.503	0.152	10
SDHB	6.71557e-27	0.269313	0.376	0.099	10
LSM1	7.73995e-27	0.331732	0.439	0.125	10
BUD31	7.96063e-27	0.29558	0.572	0.182	10
H3F3A	9.23162e-27	0.508395	0.971	0.795	10
HLA-DPA1	1.02951e-26	0.514455	0.723	0.293	10
ZBTB8OS	1.04885e-26	0.253593	0.387	0.103	10
UBE2L6	1.06666e-26	0.472204	0.636	0.227	10
TPM3	1.1518e-26	0.571996	0.809	0.45	10
U2AF1	1.18293e-26	0.511359	0.751	0.325	10
PPP2CA	1.49091e-26	0.310387	0.468	0.137	10
HNRNPM	1.57703e-26	0.525049	0.734	0.321	10
TXN	1.65326e-26	0.571461	0.728	0.34	10
H2AFJ	1.71794e-26	0.372146	0.358	0.094	10
HADHA	1.73585e-26	0.339198	0.59	0.196	10
ATOX1	1.89175e-26	0.270453	0.457	0.133	10
OAS2	1.93692e-26	0.260328	0.277	0.062	10
NDUFB6	1.94287e-26	0.365553	0.497	0.155	10
EIF4A1	2.27192e-26	0.646455	0.815	0.505	10
MZT2B	2.29705e-26	0.456896	0.676	0.262	10
GZMA	2.60726e-26	0.619945	0.85	0.44	10
SRSF2	2.63394e-26	0.556462	0.74	0.326	10
USP48	3.95632e-26	0.259739	0.283	0.065	10
P4HB	4.16568e-26	0.429266	0.642	0.237	10
KRAS	4.60237e-26	0.457853	0.416	0.12	10
NDUFS8	4.61081e-26	0.383577	0.642	0.229	10
MMADHC	4.90635e-26	0.387091	0.543	0.179	10
UBE2V2	5.96222e-26	0.325905	0.434	0.126	10
SUPT4H1	6.62765e-26	0.358687	0.584	0.198	10
NDUFB3	1.00527e-25	0.428801	0.659	0.24	10
SUB1	1.05433e-25	0.571694	0.925	0.675	10
MTF2	1.24517e-25	0.272731	0.376	0.1	10
MOB1A	1.74885e-25	0.307846	0.549	0.178	10
MRPL18	1.77859e-25	0.253046	0.399	0.111	10
ATP5J	1.92304e-25	0.481738	0.815	0.383	10
MYH9	2.11002e-25	0.27676	0.486	0.149	10
SUCLG1	2.27792e-25	0.318005	0.509	0.16	10
RAB7L1	2.32664e-25	0.297111	0.428	0.125	10
NDUFA7.1	2.44797e-25	0.260436	0.468	0.141	10
PSMA7	2.53776e-25	0.558735	0.861	0.519	10
TXN2	2.8706e-25	0.306827	0.474	0.147	10
NHP2	3.25898e-25	0.400127	0.59	0.211	10
CD99	3.93853e-25	0.567036	0.873	0.476	10
GNG5	4.67155e-25	0.49923	0.676	0.264	10
KLRD1	4.91122e-25	0.528212	0.376	0.109	10
SP140	5.2279e-25	0.294752	0.347	0.092	10
PSMB7	6.67104e-25	0.350797	0.607	0.212	10
HELZ	8.2724e-25	0.26937	0.295	0.071	10
SLTM	8.89533e-25	0.299486	0.555	0.184	10
SDF2L1	8.93947e-25	0.498048	0.555	0.2	10
RSRC2	9.08513e-25	0.297517	0.543	0.179	10
RPL22L1	1.04947e-24	0.48263	0.532	0.189	10
BDP1	1.08205e-24	0.259023	0.364	0.099	10
APOBEC3G	1.27599e-24	0.330708	0.52	0.169	10
PDIA6	1.31515e-24	0.484017	0.642	0.257	10
EIF4EBP2	1.39499e-24	0.358535	0.335	0.089	10
VIM	2.50814e-24	0.593574	0.936	0.653	10
IMPDH2	3.11109e-24	0.275303	0.347	0.094	10
SUMO3	3.50477e-24	0.396341	0.509	0.17	10
CYB5B	3.70678e-24	0.387968	0.382	0.109	10
SLIRP	3.72102e-24	0.396233	0.613	0.231	10
UQCRFS1	3.94201e-24	0.417682	0.59	0.211	10
CD74	5.06962e-24	0.465407	0.908	0.621	10
PSMA1	5.26991e-24	0.426282	0.699	0.284	10
MRPL3	6.00082e-24	0.26427	0.341	0.091	10
PPP4C	7.10075e-24	0.382739	0.613	0.228	10
HIGD1A	7.16687e-24	0.264747	0.41	0.121	10
EIF6	7.46171e-24	0.285564	0.474	0.149	10
SLMO2	9.32215e-24	0.27583	0.341	0.093	10
ATPIF1	1.12799e-23	0.464431	0.827	0.413	10
ATP5A1	1.22936e-23	0.483176	0.711	0.32	10
UBE2N	1.31032e-23	0.464769	0.636	0.251	10
PABPN1	1.79955e-23	0.311538	0.335	0.091	10
MRPS34	1.98222e-23	0.399674	0.538	0.187	10
ENSA	2.29717e-23	0.337972	0.642	0.235	10
GNG2	2.45539e-23	0.291052	0.434	0.135	10
ADSS	2.63508e-23	0.298493	0.416	0.126	10
PKM	2.6658e-23	0.600821	0.688	0.319	10
TKT	3.61439e-23	0.332975	0.48	0.156	10
CCT3	3.68206e-23	0.390463	0.526	0.185	10
NUDC	5.41903e-23	0.384677	0.514	0.179	10
NDUFAB1	6.82188e-23	0.334392	0.549	0.195	10
GRB2	8.18718e-23	0.267546	0.439	0.135	10
NCOR1	8.6648e-23	0.356919	0.549	0.194	10
RBX1	8.98312e-23	0.494255	0.746	0.341	10
CYCS	9.37544e-23	0.403794	0.734	0.314	10
ZNF207	1.21417e-22	0.256548	0.578	0.202	10
CHCHD7	1.39005e-22	0.283745	0.41	0.126	10
HNRNPC	1.39765e-22	0.542286	0.786	0.456	10
PSMB1	1.40507e-22	0.455208	0.751	0.341	10
HDAC1	1.51694e-22	0.350149	0.514	0.177	10
XRCC6	1.58911e-22	0.363084	0.63	0.238	10
ARPC4	1.62585e-22	0.433186	0.728	0.311	10
LSMD1	1.73139e-22	0.38032	0.636	0.248	10
KPNB1	4.35444e-22	0.292955	0.491	0.165	10
OAZ1	4.5287e-22	0.4235	0.936	0.784	10
RBM8A	5.28641e-22	0.386481	0.694	0.285	10
NDUFB7	5.39518e-22	0.381712	0.746	0.315	10
KLHDC3	6.26749e-22	0.276558	0.295	0.078	10
MDH2	6.33478e-22	0.310401	0.572	0.209	10
MAGOH	6.3541e-22	0.359138	0.52	0.185	10
PHB	6.40142e-22	0.267585	0.497	0.168	10
BZW1	8.81501e-22	0.378914	0.601	0.226	10
LAGE3	9.02789e-22	0.269167	0.358	0.105	10
ACTR3	9.77097e-22	0.501148	0.798	0.418	10
BAX	1.11775e-21	0.363357	0.584	0.217	10
CLEC2D	1.2481e-21	0.270789	0.462	0.152	10
C14orf166	1.35149e-21	0.418575	0.705	0.31	10
MRPS6	1.46856e-21	0.286907	0.48	0.162	10
NARS	1.50971e-21	0.304304	0.353	0.103	10
XRN2	1.7515e-21	0.291822	0.486	0.167	10
FERMT3	1.96314e-21	0.254021	0.491	0.165	10
MT-ATP6	2.16512e-21	0.498716	0.96	0.908	10
VPS29	2.1901e-21	0.256597	0.538	0.188	10
ACTR2	2.54688e-21	0.353901	0.59	0.223	10
SUMO1	2.56629e-21	0.440937	0.769	0.328	10
SF3B1	2.76088e-21	0.326187	0.584	0.221	10
MAZ	3.24956e-21	0.284031	0.295	0.08	10
CCT8	4.4508e-21	0.384351	0.63	0.257	10
NELFE	4.77186e-21	0.27765	0.341	0.099	10
SNRNP70	5.09848e-21	0.290648	0.416	0.132	10
EIF3I	5.16194e-21	0.411075	0.549	0.212	10
CSNK2B	6.86533e-21	0.347692	0.584	0.221	10
RBM3	7.01153e-21	0.485036	0.792	0.374	10
NDUFB5	7.27291e-21	0.29292	0.514	0.177	10
DNAJC8	7.61005e-21	0.336962	0.665	0.266	10
PSMD7	8.93951e-21	0.373999	0.468	0.165	10
ATP6V0B	9.87008e-21	0.302863	0.555	0.202	10
NAA38	1.0213e-20	0.346174	0.607	0.239	10
ARHGDIA	1.02781e-20	0.367471	0.699	0.288	10
COX6C	1.09057e-20	0.457508	0.913	0.639	10
COX7B	1.18735e-20	0.478006	0.746	0.37	10
TWF2	1.50207e-20	0.256435	0.468	0.159	10
MT-ND1	1.65217e-20	0.436714	0.936	0.809	10
RNPS1	1.68716e-20	0.309104	0.613	0.234	10
CAPZA1	1.7866e-20	0.420092	0.705	0.306	10
C1QBP	2.0202e-20	0.43726	0.538	0.217	10
ETHE1	2.25032e-20	0.250673	0.358	0.108	10
SMARCE1	2.39908e-20	0.336409	0.422	0.139	10
FAM49B	2.45513e-20	0.448547	0.688	0.3	10
NPM1	2.51021e-20	0.47372	0.931	0.721	10
MT-CO1	2.57436e-20	0.365339	0.994	0.992	10
AURKAIP1	2.78664e-20	0.331713	0.613	0.239	10
HNRNPK	5.19451e-20	0.425284	0.884	0.535	10
TMSB4X	6.20348e-20	0.29731	1	0.999	10
CCT7	6.6481e-20	0.319552	0.474	0.168	10
ISG15	6.72147e-20	0.374325	0.734	0.323	10
SF3B4	8.33821e-20	0.296164	0.266	0.071	10
BLOC1S2	8.70272e-20	0.258989	0.399	0.128	10
SF3B2	8.87086e-20	0.351127	0.665	0.275	10
TOMM22	1.22462e-19	0.256375	0.578	0.217	10
EZR	1.27952e-19	0.261446	0.566	0.211	10
HSPE1	1.34191e-19	0.475104	0.671	0.302	10
RHEB	1.76611e-19	0.258473	0.416	0.139	10
TRABD	1.87609e-19	0.255552	0.462	0.156	10
SSR3	1.93616e-19	0.313273	0.538	0.201	10
METAP2	2.31021e-19	0.287887	0.526	0.193	10
RPSAP58	2.41287e-19	0.516439	0.751	0.419	10
NDUFV2	2.42162e-19	0.315873	0.624	0.25	10
IDI1	2.58714e-19	0.258327	0.341	0.105	10
NDUFB10	2.74302e-19	0.36042	0.717	0.309	10
POLR2J	3.32226e-19	0.280005	0.578	0.22	10
ANXA6	3.36371e-19	0.32545	0.688	0.293	10
NDUFB9	3.80151e-19	0.430189	0.751	0.399	10
TMSB10	4.29489e-19	0.393382	1	0.99	10
DENND2D	4.38542e-19	0.281358	0.543	0.206	10
HSP90B1	4.39055e-19	0.412091	0.717	0.354	10
SEC11A	4.42393e-19	0.321141	0.63	0.257	10
CAP1	4.5421e-19	0.40852	0.746	0.365	10
NDUFA2	4.73395e-19	0.403964	0.642	0.281	10
CCT4	4.73869e-19	0.314202	0.572	0.225	10
PGK1	5.7896e-19	0.427832	0.671	0.315	10
SNRPC	6.5877e-19	0.253441	0.491	0.175	10
PSMC5	7.35044e-19	0.343872	0.59	0.237	10
PPP1R18	8.09494e-19	0.387536	0.682	0.282	10
PPA1	1.02703e-18	0.330013	0.543	0.213	10
DDT	1.18981e-18	0.305097	0.659	0.269	10
CDC25B	1.33375e-18	0.330095	0.416	0.143	10
TBCB	1.34774e-18	0.253986	0.607	0.235	10
OSTC	1.45153e-18	0.305083	0.572	0.226	10
NDUFB8.1	1.55722e-18	0.407634	0.74	0.375	10
COX6A1	1.70313e-18	0.403942	0.821	0.477	10
COPE	1.89077e-18	0.381039	0.769	0.359	10
RAC1	1.9633e-18	0.36488	0.688	0.307	10
COMMD8	2.40134e-18	0.262317	0.358	0.115	10
SS18L2	2.53356e-18	0.250832	0.514	0.189	10
ZC3H15	2.55369e-18	0.256937	0.572	0.223	10
PDIA3	2.77168e-18	0.368306	0.688	0.316	10
UBE2I	2.83405e-18	0.306992	0.671	0.28	10
OSTF1	2.946e-18	0.331883	0.584	0.239	10
MT-ND4	3.24557e-18	0.298233	0.994	0.962	10
NDUFC2	3.33534e-18	0.287334	0.595	0.237	10
ITGB2	3.85027e-18	0.391121	0.763	0.368	10
ATP5G1	3.85858e-18	0.331297	0.538	0.212	10
MYO1G	3.97113e-18	0.265007	0.514	0.194	10
SAR1A	4.16826e-18	0.390348	0.393	0.132	10
SRSF7	4.38136e-18	0.385255	0.757	0.388	10
MZT2A	4.71531e-18	0.375923	0.699	0.328	10
SERF2	4.9509e-18	0.323592	0.977	0.891	10
COX7A2	5.12156e-18	0.424403	0.902	0.632	10
ATP5L	8.9339e-18	0.365633	0.942	0.777	10
UQCRQ	9.20991e-18	0.437141	0.775	0.431	10
PPIG	9.71434e-18	0.304423	0.578	0.235	10
ETFA	1.07021e-17	0.261862	0.358	0.117	10
DDX46	1.19679e-17	0.270032	0.601	0.239	10
EIF2AK2	1.67527e-17	0.294613	0.387	0.133	10
GUK1	3.08471e-17	0.3942	0.815	0.491	10
NDUFS7	3.30695e-17	0.320289	0.566	0.23	10
ARL6IP6	3.48247e-17	0.264077	0.318	0.1	10
SRSF11	3.61364e-17	0.298103	0.653	0.285	10
NDUFA13	3.90741e-17	0.392885	0.803	0.458	10
PHPT1	3.91021e-17	0.253897	0.543	0.21	10
SRI	3.93372e-17	0.250901	0.584	0.233	10
RPS19BP1	4.00754e-17	0.257432	0.566	0.223	10
SFT2D1	4.76385e-17	0.32934	0.486	0.186	10
NDUFB1	4.98501e-17	0.387404	0.838	0.457	10
HNRNPH1	5.63784e-17	0.335364	0.636	0.27	10
RAC2	5.95786e-17	0.398479	0.855	0.526	10
NDUFB11	6.93067e-17	0.421426	0.78	0.417	10
DRAP1	8.01972e-17	0.354463	0.751	0.368	10
HSPA5	1.0147e-16	0.336832	0.555	0.23	10
SH3KBP1	1.36998e-16	0.347502	0.566	0.231	10
NUCB2	1.70924e-16	0.330878	0.486	0.193	10
NDUFB2	2.6746e-16	0.41466	0.763	0.404	10
ABRACL	2.77995e-16	0.34962	0.734	0.35	10
CNN2	3.1473e-16	0.392701	0.618	0.295	10
SF3B5	3.16553e-16	0.345651	0.717	0.345	10
ARF1	4.12816e-16	0.288597	0.676	0.298	10
ROMO1	4.20921e-16	0.300861	0.665	0.29	10
NDUFB4	4.44285e-16	0.361705	0.728	0.364	10
TYROBP	5.19336e-16	0.74514	0.283	0.097	10
LYAR	5.22095e-16	0.303693	0.613	0.259	10
COX6B1	5.62979e-16	0.373212	0.884	0.612	10
UCP2	5.86228e-16	0.347547	0.659	0.303	10
CTSC	7.74652e-16	0.281946	0.595	0.254	10
ARHGDIB	8.69788e-16	0.393453	0.954	0.78	10
TUFM	1.05358e-15	0.279036	0.595	0.258	10
BUB3	1.14372e-15	0.295227	0.584	0.249	10
SH3BGRL3	1.15126e-15	0.398552	0.983	0.811	10
ZNHIT1	1.31262e-15	0.295003	0.532	0.218	10
NDUFA12	1.39352e-15	0.265387	0.607	0.261	10
GDI2	2.28217e-15	0.269371	0.636	0.282	10
PRKCB	2.3588e-15	0.294273	0.382	0.141	10
MANF	2.3771e-15	0.259579	0.491	0.198	10
SRP14	2.47827e-15	0.346934	0.913	0.72	10
PRDX1	2.54043e-15	0.425835	0.642	0.333	10
TCEA1	2.6745e-15	0.294176	0.653	0.294	10
C14orf2	2.79448e-15	0.38189	0.913	0.584	10
PAPOLA	3.40054e-15	0.256323	0.572	0.243	10
IFI27L2	6.71459e-15	0.25051	0.538	0.223	10
TRAPPC1	7.0151e-15	0.334218	0.798	0.406	10
MT-CYB	7.76033e-15	0.356835	0.96	0.909	10
GHITM	7.92068e-15	0.300092	0.607	0.271	10
LRRFIP1	8.64164e-15	0.447195	0.699	0.349	10
TRA2B	1.15212e-14	0.327477	0.682	0.333	10
SCP2	1.24732e-14	0.302711	0.543	0.234	10
JAK1	1.67671e-14	0.265685	0.665	0.304	10
LSM7	1.95089e-14	0.294305	0.688	0.322	10
SRP9	2.06515e-14	0.321461	0.699	0.345	10
RNF213	2.49334e-14	0.293134	0.723	0.378	10
ARL6IP1	2.74394e-14	0.468516	0.607	0.296	10
MYEOV2	3.11624e-14	0.327866	0.775	0.389	10
YWHAB	3.49483e-14	0.364655	0.792	0.467	10
LITAF	3.53809e-14	0.307154	0.676	0.314	10
CAST	5.82618e-14	0.273325	0.52	0.227	10
LY6E	6.26831e-14	0.332579	0.844	0.521	10
HSP90AB1	7.17105e-14	0.611516	0.711	0.493	10
MATK	1.13027e-13	0.287482	0.277	0.094	10
ID2	1.20492e-13	0.397665	0.613	0.305	10
ARGLU1	1.74399e-13	0.309499	0.728	0.384	10
RBMX	4.00235e-13	0.267232	0.624	0.285	10
RHOG	6.10679e-13	0.283182	0.555	0.249	10
PCBP1	7.34388e-13	0.280301	0.775	0.411	10
SNRPB2	8.02259e-13	0.251213	0.728	0.364	10
PTGES3	8.76334e-13	0.316562	0.757	0.423	10
ATP5D	9.56814e-13	0.284922	0.775	0.424	10
ATP5O	1.29535e-12	0.334251	0.763	0.418	10
SUMO2	1.40749e-12	0.4022	0.861	0.603	10
SRRM1	1.62476e-12	0.275229	0.717	0.362	10
ARL6IP4	2.10504e-12	0.345739	0.757	0.409	10
GADD45GIP1	2.69559e-12	0.272594	0.543	0.254	10
HSPA8	3.6669e-12	0.340855	0.879	0.653	10
TAGLN2	3.73659e-12	0.263292	0.728	0.386	10
TCEB2	4.31595e-12	0.293793	0.844	0.577	10
CCDC85B	5.35796e-12	0.269933	0.572	0.267	10
PSME1	5.66341e-12	0.32577	0.919	0.67	10
CAPZB	5.69219e-12	0.335146	0.775	0.444	10
BRK1	1.06153e-11	0.258225	0.775	0.414	10
EIF4G2	1.07804e-11	0.286064	0.647	0.341	10
UQCRH	1.21956e-11	0.323747	0.74	0.471	10
MT-ND5	1.43045e-11	0.352429	0.838	0.615	10
RBM39	1.45987e-11	0.288312	0.757	0.439	10
CDC42	1.58294e-11	0.312255	0.821	0.491	10
RAP1B	1.97171e-11	0.344164	0.746	0.414	10
LSP1	2.46081e-11	0.274768	0.775	0.454	10
2020-09-07	3.38862e-11	0.255629	0.827	0.504	10
CCND3	4.8564e-11	0.338281	0.647	0.322	10
YWHAZ	1.86966e-10	0.324079	0.74	0.455	10
PPIB	2.12794e-10	0.274483	0.775	0.479	10
UQCR10	4.36074e-10	0.269719	0.809	0.507	10
S100A10	6.08996e-10	0.296253	0.855	0.581	10
POLR2L	1.69683e-09	0.256582	0.815	0.505	10
NAP1L1	2.09762e-09	0.308006	0.844	0.607	10
PRDX2	2.34703e-09	0.264532	0.665	0.349	10
ALDOA	3.87707e-09	0.290001	0.809	0.592	10
UBB	7.52361e-09	0.377192	0.89	0.764	10
RPS27L	1.52827e-08	0.253939	0.728	0.427	10
SOD1	1.89384e-07	0.297584	0.769	0.544	10
PPDPF	1.04964e-06	0.276149	0.746	0.489	10
CALM2	5.56797e-05	0.259183	0.879	0.693	10
IFIT1	1.47104e-292	1.43071	0.549	0.025	11
IFIT3	3.69024e-191	1.51653	0.506	0.036	11
RSAD2	5.17774e-169	1.10607	0.396	0.023	11
CMPK2	3.18275e-144	1.09432	0.366	0.024	11
MX1	1.19202e-116	1.43595	0.707	0.124	11
IFI44L	6.13305e-99	1.38911	0.683	0.135	11
IFIT2	1.10154e-92	0.787739	0.28	0.022	11
ISG15	1.57584e-89	1.80231	0.896	0.32	11
OAS1	3.00969e-79	1.07045	0.445	0.066	11
PLSCR1	4.00312e-66	0.922799	0.384	0.058	11
IFI6	3.51392e-64	1.63931	0.811	0.312	11
MX2	1.18127e-59	0.968692	0.476	0.095	11
MT2A	9.90155e-51	1.32009	0.793	0.321	11
USP18	3.02588e-50	0.690411	0.262	0.035	11
HERC5	3.6157e-50	0.866959	0.268	0.037	11
LY6E	1.83821e-46	0.987661	0.915	0.52	11
IFI44	4.09109e-45	0.999614	0.415	0.096	11
GBP1	2.64628e-37	0.831628	0.506	0.153	11
STAT1	9.03494e-37	0.946549	0.659	0.261	11
ISG20	5.46192e-36	1.01519	0.835	0.478	11
EPSTI1	1.13045e-35	0.871166	0.494	0.154	11
EIF2AK2	3.34596e-32	0.838528	0.445	0.132	11
XAF1	5.3955e-31	0.789566	0.47	0.152	11
IRF7	1.40044e-29	0.721869	0.372	0.101	11
OAS2	2.72254e-26	0.599399	0.268	0.063	11
NT5C3A	3.26454e-25	0.907373	0.396	0.131	11
SAMD9	6.60208e-25	0.748828	0.482	0.18	11
TNFSF10	5.17496e-24	0.783722	0.439	0.16	11
TYMP	7.7124e-23	0.702061	0.409	0.141	11
SAMD9L	1.60811e-22	0.624157	0.39	0.13	11
IFI35	4.31058e-19	0.603557	0.348	0.119	11
CD164	1.21355e-18	0.534881	0.701	0.369	11
DYNLT1	2.61054e-18	0.575574	0.415	0.164	11
BST2	5.00211e-18	0.704153	0.561	0.284	11
GBP5	1.82994e-17	0.596003	0.39	0.153	11
IFITM1	8.99454e-17	0.750514	0.591	0.353	11
TAP1	1.92189e-16	0.552646	0.537	0.266	11
DRAP1	2.6823e-16	0.489395	0.677	0.37	11
GBP4	8.28627e-16	0.508963	0.323	0.117	11
SP100	1.01895e-15	0.535249	0.549	0.269	11
PSMB9	3.26268e-15	0.486861	0.793	0.53	11
CHMP5	4.8395e-15	0.495672	0.396	0.169	11
ADAR	6.94522e-15	0.415953	0.482	0.216	11
TRIM22	4.5207e-14	0.610702	0.384	0.174	11
IFI16	1.02747e-13	0.586986	0.598	0.329	11
SAT1	1.44709e-13	0.744993	0.555	0.324	11
APOL6	1.04621e-11	0.442699	0.305	0.128	11
UBE2L6	1.49223e-11	0.481152	0.445	0.231	11
IFITM2	1.7423e-11	0.511298	0.78	0.608	11
PHF11	3.44031e-11	0.493494	0.323	0.141	11
PLAC8	7.55995e-11	0.488271	0.482	0.266	11
RNF213	2.32264e-10	0.411855	0.634	0.38	11
HLA-E	8.82297e-10	0.285167	0.957	0.867	11
NMI	1.16193e-09	0.478494	0.274	0.124	11
MYL12A	1.67985e-09	0.314985	0.945	0.86	11
TMX1	4.82175e-09	0.301438	0.293	0.132	11
TRADD	1.9141e-08	0.255496	0.384	0.193	11
PSMB8	5.96126e-08	0.403195	0.573	0.405	11
KLF6	8.06289e-08	0.260704	0.744	0.506	11
GNG5	8.37443e-08	0.357709	0.457	0.269	11
NUB1	1.25176e-07	0.349217	0.28	0.137	11
PPM1K	2.91165e-07	0.371879	0.293	0.152	11
CD69	3.26806e-07	0.406911	0.78	0.596	11
GBP2	3.72551e-07	0.392084	0.36	0.203	11
GIMAP7	5.77276e-07	0.28877	0.793	0.612	11
SP110	5.90321e-07	0.433318	0.402	0.245	11
PSMB10	6.725e-07	0.288098	0.293	0.151	11
ANXA2R	8.50488e-07	0.344755	0.28	0.147	11
CD48	9.14619e-07	0.303098	0.744	0.597	11
RBCK1	1.27472e-06	0.28654	0.28	0.144	11
TMEM123	2.26693e-06	0.314497	0.561	0.384	11
GSTK1	6.8626e-06	0.284051	0.652	0.507	11
CARD16	8.9867e-06	0.328599	0.439	0.276	11
CHST12	9.33646e-06	0.378846	0.287	0.165	11
ANXA1	1.26526e-05	0.325211	0.604	0.418	11
SNX6	1.32606e-05	0.326418	0.323	0.197	11
ODF2L	2.52676e-05	0.305118	0.305	0.176	11
TAF9	2.90807e-05	0.276743	0.335	0.203	11
C19orf66	3.33382e-05	0.285462	0.268	0.149	11
STOM	4.01158e-05	0.270886	0.256	0.141	11
KPNB1	4.66166e-05	0.267685	0.293	0.169	11
ALOX5AP	5.62197e-05	0.290709	0.5	0.343	11
PRDX4	5.9618e-05	0.309073	0.287	0.172	11
RGS1	6.43774e-05	0.405206	0.445	0.305	11
ELF1	8.3762e-05	0.270721	0.482	0.339	11
SMCHD1	0.000143229	0.295094	0.329	0.21	11
SHISA5	0.000168169	0.267882	0.293	0.18	11
GSDMD	0.000440696	0.260663	0.268	0.166	11
CLEC2B	0.000608611	0.271898	0.396	0.276	11
HAX1	0.001383	0.290178	0.36	0.247	11
LYAR	1.14127e-14	0.726204	0.755	0.263	12
HLA-C	3.15932e-14	0.502533	1	0.956	12
B2M	4.98071e-14	0.287121	1	1	12
CXCR3	1.6168e-13	0.790162	0.434	0.116	12
STOM	4.99477e-12	0.669824	0.472	0.141	12
RPIA	1.59361e-11	0.540884	0.415	0.115	12
ZFP36L2	1.96028e-11	0.676331	0.925	0.659	12
PATL2	1.54228e-10	0.674072	0.302	0.072	12
IL32	1.65027e-10	0.490578	1	0.914	12
GZMK	1.30963e-09	0.620034	0.83	0.407	12
FAS	1.72333e-09	0.525445	0.264	0.064	12
IL7R	1.60179e-08	0.732733	0.83	0.485	12
GZMA	1.87197e-08	0.354854	0.962	0.445	12
YWHAQ	1.92417e-08	0.484109	0.585	0.253	12
MZB1	2.38719e-08	0.501442	0.906	0.542	12
PSTPIP1	2.46683e-08	0.569068	0.34	0.106	12
DEGS1	3.62877e-08	0.501719	0.34	0.11	12
SOCS1	5.10112e-08	0.547263	0.283	0.082	12
RPS26	7.18981e-08	0.434066	0.981	0.763	12
PRPF38B	7.24864e-08	0.635028	0.604	0.294	12
ACTR2	1.4504e-07	0.482716	0.528	0.229	12
HAX1	2.54774e-07	0.573509	0.528	0.248	12
DUSP1	2.76605e-07	0.517576	0.811	0.451	12
GRSF1	5.386e-07	0.455072	0.302	0.1	12
HLA-DQB1	5.97579e-07	0.557451	0.415	0.167	12
TRAPPC4	6.21251e-07	0.462343	0.321	0.109	12
S100A4	1.3401e-06	0.447155	0.981	0.846	12
TANK	2.15361e-06	0.511855	0.358	0.141	12
BUB3	2.44127e-06	0.53521	0.528	0.254	12
ANXA1	2.69086e-06	0.536867	0.698	0.419	12
DEFA3	3.76052e-06	0.57388	0.491	0.239	12
CD44	3.85824e-06	0.46986	0.698	0.394	12
GIMAP5	6.0674e-06	0.454406	0.66	0.367	12
TSEN54	6.08382e-06	0.395554	0.264	0.088	12
CXCR4	6.46167e-06	0.287175	0.925	0.669	12
C14orf166	6.58237e-06	0.426045	0.585	0.316	12
FBXW5	7.57034e-06	0.493992	0.34	0.137	12
POMP	7.62364e-06	0.497839	0.585	0.322	12
2020-09-09	9.56322e-06	0.486692	0.528	0.278	12
CD8A	1.16274e-05	0.430503	0.453	0.202	12
S100A10	1.21499e-05	0.460219	0.868	0.585	12
POLR2F	1.30615e-05	0.527908	0.415	0.193	12
CD8B	1.3852e-05	0.473786	0.528	0.25	12
CLEC2B	1.68506e-05	0.466458	0.528	0.277	12
LNPEP	1.70692e-05	0.404979	0.321	0.124	12
CD6	1.9302e-05	0.469301	0.396	0.182	12
S100A11	2.12574e-05	0.380153	0.849	0.557	12
PARVG	2.22249e-05	0.532475	0.264	0.097	12
KLF6	2.44829e-05	0.393035	0.792	0.509	12
MYL12A	2.83333e-05	0.335678	0.925	0.862	12
FNBP4	3.59164e-05	0.341782	0.34	0.139	12
MANF	3.86957e-05	0.463169	0.415	0.203	12
PRELID1	4.12343e-05	0.466496	0.566	0.332	12
PTPRCAP	4.53258e-05	0.337827	0.925	0.801	12
TRAT1	4.86072e-05	0.490253	0.566	0.319	12
LINC00969	4.94053e-05	0.373839	0.302	0.122	12
CD84	5.24214e-05	0.361656	0.358	0.154	12
POLR2K	5.31176e-05	0.345839	0.453	0.223	12
ALOX5AP	5.62105e-05	0.385474	0.623	0.344	12
CD320	6.28342e-05	0.417371	0.264	0.101	12
HLA-DPA1	6.61593e-05	0.378749	0.566	0.3	12
JUN	6.67962e-05	0.481181	0.642	0.358	12
C12orf75	9.70536e-05	0.386198	0.472	0.239	12
CHST12	0.00014505	0.355226	0.358	0.166	12
IER2	0.000157814	0.322819	0.604	0.362	12
YWHAH	0.000161631	0.363295	0.264	0.108	12
GZMM	0.000165305	0.422743	0.566	0.332	12
RAB11B	0.000195622	0.366918	0.283	0.121	12
TUBA4A	0.000205806	0.414616	0.491	0.272	12
SSR4	0.000211011	0.254665	0.981	0.76	12
CHTOP	0.00031755	0.390005	0.264	0.113	12
VAMP5	0.000318212	0.305323	0.453	0.238	12
ARHGAP4	0.000318826	0.370431	0.264	0.111	12
MAP1LC3B	0.000339289	0.319159	0.377	0.187	12
BATF	0.000345044	0.332274	0.264	0.111	12
CNPY3	0.000368878	0.376276	0.321	0.153	12
COX6C	0.000370156	0.327482	0.887	0.643	12
OSTC	0.000382878	0.283039	0.434	0.232	12
POLR3GL	0.000432493	0.325097	0.396	0.201	12
SDHD	0.000441586	0.330272	0.283	0.128	12
TNIP1	0.000447613	0.317145	0.283	0.126	12
GIMAP7	0.000474694	0.271523	0.868	0.614	12
FLNA	0.000486898	0.334128	0.34	0.161	12
GIMAP1	0.000502081	0.416441	0.509	0.298	12
UQCRFS1	0.000514103	0.383809	0.396	0.218	12
NDUFB11	0.000522877	0.346415	0.642	0.423	12
SCP2	0.000535292	0.296645	0.434	0.239	12
DNPH1	0.000548799	0.321356	0.283	0.128	12
CD52	0.000574997	0.257416	1	0.871	12
PRR13	0.0006048	0.358783	0.528	0.327	12
NDUFC2	0.000627824	0.317376	0.434	0.243	12
C1orf162	0.000637873	0.462803	0.321	0.163	12
LRPAP1	0.000692972	0.521041	0.321	0.169	12
LCK	0.000702029	0.263032	0.679	0.494	12
SIVA1	0.000728679	0.281676	0.434	0.233	12
LINC00116	0.000823073	0.443489	0.302	0.148	12
C11orf31	0.000849949	0.257267	0.585	0.359	12
DPM3	0.000866331	0.313079	0.34	0.172	12
SRSF7	0.000875367	0.347366	0.604	0.394	12
FOS	0.000958062	0.41162	0.509	0.321	12
PSMB2	0.000975273	0.291476	0.377	0.202	12
HMHA1	0.00100856	0.401723	0.415	0.229	12
TRADD	0.00102606	0.5198	0.358	0.195	12
SNX17	0.00102927	0.286157	0.34	0.173	12
ASF1A	0.0010738	0.341004	0.264	0.123	12
TRAPPC3	0.00111585	0.421394	0.264	0.124	12
NDUFA1	0.00111748	0.274908	0.736	0.514	12
SEC62	0.00129629	0.322211	0.623	0.406	12
IL10RA	0.00131223	0.331942	0.396	0.21	12
MRPL11	0.00133561	0.351512	0.264	0.125	12
SF3B14	0.00137466	0.320414	0.453	0.273	12
VIMP	0.00137616	0.449349	0.358	0.194	12
RAB2A	0.00155183	0.316104	0.358	0.192	12
APBB1IP	0.00159076	0.4597	0.34	0.184	12
IFITM2	0.00165356	0.266043	0.849	0.61	12
FKBP11	0.00167802	0.353088	0.472	0.298	12
RNF181	0.00167943	0.427705	0.358	0.205	12
CDKN1B	0.00173719	0.348662	0.283	0.14	12
APOBEC3G	0.00177435	0.311248	0.34	0.175	12
CD46	0.00179344	0.365311	0.264	0.126	12
TNFSF10	0.00183945	0.364241	0.321	0.165	12
SF3B5	0.00199663	0.293378	0.547	0.351	12
ATP6V0E2	0.0022313	0.292529	0.283	0.141	12
TSC22D3	0.00238489	0.319907	0.792	0.612	12
EMP3	0.00243883	0.284879	0.792	0.65	12
KLF2	0.00249041	0.327165	0.434	0.268	12
SHKBP1	0.00252195	0.383391	0.264	0.133	12
POLR2B	0.00263644	0.266078	0.264	0.125	12
PYURF	0.002688	0.429864	0.453	0.301	12
C9orf142	0.0027783	0.304996	0.434	0.255	12
CD3E	0.00278152	0.251472	0.887	0.707	12
SH3BGRL3	0.00283744	0.256351	0.962	0.814	12
PRDX1	0.00283785	0.25187	0.547	0.338	12
RNF149	0.00322129	0.402903	0.283	0.149	12
SDHC	0.00325991	0.329261	0.302	0.158	12
MRFAP1	0.00366616	0.348487	0.34	0.197	12
NEDD8	0.00380689	0.290482	0.642	0.469	12
PDCD10	0.00388174	0.270177	0.34	0.193	12
NDUFB4	0.00398015	0.276537	0.547	0.371	12
SFT2D1	0.00405785	0.281331	0.34	0.191	12
TIMP1	0.00425614	0.547152	0.321	0.185	12
PTGER2	0.00437677	0.359316	0.283	0.153	12
DAD1	0.00449215	0.30529	0.528	0.379	12
CD2	0.00464701	0.348551	0.755	0.577	12
PHPT1	0.00517576	0.353403	0.358	0.216	12
FKBP3	0.00577538	0.333097	0.264	0.138	12
COX8A	0.00596833	0.333134	0.623	0.459	12
MRPL54	0.00633941	0.256982	0.34	0.199	12
EIF3J	0.00695373	0.339182	0.358	0.214	12
PRDX4	0.0070078	0.275634	0.302	0.173	12
TSPO	0.00709977	0.373584	0.528	0.404	12
C1orf63	0.00715148	0.265703	0.491	0.315	12
IMP3	0.00770148	0.37324	0.34	0.208	12
GPR171	0.00791258	0.274681	0.321	0.182	12
PCMT1	0.00819173	0.308242	0.302	0.173	12
PSME1	0.008524	0.27121	0.83	0.674	12
MYO1G	0.00887743	0.277461	0.34	0.2	12
TMEM167A	0.00938278	0.432505	0.264	0.15	12
IRF9	0.0095189	0.321773	0.264	0.146	12
PDIA3	0.00968615	0.315351	0.453	0.323	12
KDM7A	1.28647e-15	0.745119	0.375	0.03	13
ZNF92	3.09366e-14	0.967572	0.375	0.034	13
RP1-313I6.12	1.19858e-11	0.737759	0.375	0.04	13
ZCCHC9	1.33086e-11	0.924054	0.5	0.071	13
FAM3A	2.80156e-11	0.65808	0.375	0.04	13
LINC01116	5.40348e-11	0.750689	0.375	0.042	13
APBA2	5.79242e-09	0.73973	0.375	0.052	13
ITPKB	1.43694e-08	0.749819	0.375	0.055	13
NELL2	2.87349e-08	0.596325	0.375	0.054	13
NDUFV3	4.41793e-08	0.729238	0.375	0.058	13
FBXO25	7.30063e-08	0.728883	0.375	0.059	13
PRKAG2	1.02391e-07	0.797214	0.375	0.062	13
TMEM55B	1.05053e-07	0.676579	0.375	0.06	13
FXR1	1.60272e-07	0.795261	0.5	0.107	13
VRK1	3.55715e-07	0.678558	0.375	0.064	13
TBC1D10A	4.17885e-07	0.631743	0.375	0.063	13
PEX2	4.63456e-07	0.790439	0.375	0.068	13
TOR1AIP1	5.9716e-07	0.66311	0.375	0.065	13
ARHGEF2	7.63367e-07	0.67167	0.375	0.067	13
EVI2A	7.92931e-07	0.779944	0.75	0.25	13
KCNAB2	1.88137e-06	0.681304	0.375	0.071	13
GNG5	2.50542e-06	0.694479	0.75	0.272	13
JKAMP	2.51158e-06	0.651214	0.375	0.072	13
RNASET2	4.22674e-06	0.792036	0.75	0.298	13
EPB41L4A-AS1	4.64485e-06	0.62526	0.5	0.12	13
ITM2C	6.49635e-06	1.01748	0.688	0.261	13
C9orf142	6.8869e-06	0.817025	0.75	0.256	13
RAP2B	1.20588e-05	0.581079	0.375	0.077	13
XPA	1.48579e-05	0.682274	0.375	0.083	13
PFDN4	2.5646e-05	0.783791	0.5	0.138	13
PSMB10	2.95638e-05	0.734742	0.5	0.153	13
CD27	3.15881e-05	0.637846	0.875	0.373	13
RPS20	3.33378e-05	0.40477	1	0.972	13
PPM1A	3.49943e-05	0.469055	0.312	0.059	13
LYRM4	4.18193e-05	0.758012	0.375	0.09	13
MGAT2	4.75759e-05	0.591267	0.375	0.088	13
MYC	4.79116e-05	0.554268	0.5	0.138	13
IGLL5	4.93505e-05	0.732092	0.875	0.421	13
RNF113A	5.01605e-05	0.692757	0.375	0.094	13
PET100	5.05317e-05	0.47176	0.875	0.357	13
SNAP23	5.57906e-05	0.842254	0.375	0.094	13
MZB1	6.39617e-05	0.859963	1	0.544	13
MED30	7.46591e-05	0.574668	0.375	0.091	13
CCDC28A	8.57298e-05	0.594844	0.375	0.093	13
TXNIP	8.69181e-05	0.662837	1	0.736	13
CDKN2D	8.98662e-05	0.637372	0.375	0.096	13
[truncated: 80 more rows]
