# Supplementary material for: Single‐cell RNA sequencing infers the role of malignant cells in drug‐resistant multiple myeloma
Source: Clin Transl Med. 2021 Dec 17;11(12):e653. doi: 10.1002/ctm2.653 (PMC8678945; doi:10.1002/ctm2.653)
Supplement: Supplementary file 8 — Table S6 [file CTM2-11-e653-s005.xlsx]

## Sheet: cluster.markers.Myeloid
Supplementary Table S6. Differentially expressed genes for each cellular subtype in myeloid cells
gene	p_val	avg_logFC	pct.1	pct.2	cluster
S100A8	0	1.1426	0.986	0.819	0
S100A9	1.14808e-304	0.872713	0.983	0.896	0
S100A12	7.33155e-265	1.17683	0.797	0.433	0
VCAN	2.75427e-170	0.807205	0.743	0.474	0
LYZ	1.3403e-148	0.457004	0.989	0.902	0
IL8	9.06512e-136	1.14109	0.557	0.303	0
FOS	1.70641e-134	0.51775	0.948	0.868	0
HBB	4.36893e-76	0.387803	0.859	0.816	0
RPL34	1.35859e-74	0.261877	0.997	0.995	0
CYP1B1	1.16477e-66	0.766725	0.259	0.111	0
MNDA	8.96998e-64	0.626125	0.75	0.722	0
DUSP1	3.55785e-63	0.410333	0.876	0.861	0
C14orf2	1.90466e-57	0.38577	0.794	0.837	0
RBP7	3.90319e-49	0.725962	0.264	0.14	0
RGS2	7.13775e-40	0.679486	0.524	0.479	0
ALOX5AP	1.58377e-38	0.6503	0.276	0.161	0
HBA1	2.45279e-37	0.434266	0.702	0.688	0
NCF1	1.62743e-33	0.607224	0.435	0.356	0
RETN	5.27283e-29	0.567075	0.45	0.377	0
TCEB2	2.30906e-28	0.343062	0.726	0.821	0
MS4A6A	1.18645e-24	0.385227	0.571	0.529	0
CD14	1.18434e-19	0.421459	0.48	0.442	0
SELL	5.39366e-19	0.536419	0.359	0.312	0
MCL1	1.50404e-18	0.392476	0.567	0.615	0
CYBB	5.09468e-18	0.388331	0.558	0.585	0
NAMPT	1.95797e-17	0.537902	0.47	0.482	0
EGR1	2.13717e-14	0.454801	0.464	0.453	0
HBA2	4.05548e-14	0.353713	0.668	0.686	0
CTSD	8.9173e-14	0.437412	0.451	0.466	0
CSTA	1.93949e-13	0.365602	0.542	0.584	0
NFKBIA	4.98695e-13	0.325905	0.622	0.653	0
RP11-1143G9.4	7.19189e-13	0.525762	0.339	0.282	0
JUND	2.10847e-12	0.469016	0.423	0.427	0
GCA	1.01599e-10	0.48088	0.4	0.421	0
IER2	1.98357e-10	0.396307	0.582	0.633	0
CD36	8.83178e-10	0.413567	0.353	0.335	0
CSF3R	1.86281e-09	0.458426	0.275	0.248	0
KLF6	1.58186e-08	0.305123	0.617	0.7	0
CD44	1.24147e-07	0.395561	0.463	0.52	0
MGST1	1.36571e-07	0.441322	0.262	0.239	0
G0S2	8.89222e-07	0.403828	0.269	0.235	0
METTL9	3.41568e-06	0.455676	0.275	0.267	0
CCNL1	1.40047e-05	0.430782	0.453	0.525	0
DAZAP2	3.23017e-05	0.3106	0.492	0.599	0
RP11-347P5.1	0.00270055	0.262122	0.23	0.315	0
DDX3X	0.00390519	0.257155	0.209	0.288	0
FCGR3A	0	1.75732	0.922	0.18	1
MS4A7	0	1.26223	0.896	0.327	1
RHOC	0	1.22392	0.65	0.145	1
IFITM2	0	1.21609	0.957	0.558	1
CDKN1C	0	1.13254	0.459	0.035	1
RP11-290F20.3	0	1.08633	0.756	0.235	1
IFITM3	0	1.06608	0.968	0.638	1
LST1	0	1.03504	0.998	0.879	1
AIF1	0	0.883833	0.992	0.836	1
RPS19	0	0.661428	0.998	0.984	1
VMO1	1.8621e-297	1.15663	0.325	0.027	1
TCF7L2	3.2211e-296	0.926976	0.518	0.099	1
MTSS1	2.96771e-282	0.947507	0.508	0.102	1
SIGLEC10	2.68178e-281	0.868045	0.349	0.038	1
FTH1	2.46702e-270	0.622436	0.999	0.967	1
NAP1L1	1.46524e-267	0.901272	0.911	0.545	1
FCER1G	2.35566e-263	0.659618	0.989	0.867	1
HES4	4.85703e-244	0.704679	0.273	0.023	1
CD79B	3.92656e-243	0.868115	0.377	0.06	1
LRRC25	6.24158e-227	0.840703	0.642	0.209	1
LILRB2	1.94268e-224	0.895628	0.644	0.217	1
LILRA3	1.63389e-217	1.06003	0.414	0.085	1
SERPINA1	7.96455e-212	0.789097	0.9	0.571	1
MS4A4A	2.53211e-204	0.8503	0.466	0.119	1
FAM26F	8.04457e-198	0.894567	0.645	0.239	1
ABI3	1.37353e-197	0.815208	0.502	0.141	1
PSAP	1.85588e-193	0.588859	0.966	0.801	1
COTL1	3.89141e-192	0.738113	0.923	0.661	1
PILRA	9.89114e-186	0.792128	0.631	0.233	1
CTSC	2.47897e-180	0.786788	0.648	0.257	1
CD52	2.48164e-177	0.839332	0.91	0.607	1
SAT1	4.33612e-175	0.579391	0.975	0.846	1
S100A11	7.19955e-175	0.509851	0.975	0.872	1
TIMP1	9.67909e-175	0.830583	0.822	0.481	1
DRAP1	1.00361e-173	0.764365	0.732	0.353	1
MALAT1	2.82264e-165	0.459757	1	0.995	1
BID	4.06992e-161	0.718167	0.553	0.2	1
HLA-E	9.68677e-161	0.666069	0.889	0.625	1
HMOX1	1.44958e-160	0.628946	0.463	0.136	1
LILRB1	3.59236e-158	0.736287	0.454	0.136	1
CTSL	5.51476e-158	0.612114	0.349	0.078	1
CFD	2.14641e-157	0.769025	0.785	0.443	1
LILRA5	1.57816e-154	0.67186	0.544	0.19	1
ADA	1.78469e-153	0.605603	0.296	0.059	1
SPN	5.59743e-152	0.701222	0.474	0.152	1
RNASET2	4.58249e-151	0.709436	0.763	0.407	1
TNFSF10	3.37603e-149	0.808946	0.679	0.321	1
TESC	2.21154e-146	0.719805	0.386	0.104	1
OAS1	1.98894e-145	0.687098	0.427	0.129	1
LTB	1.32164e-143	0.650086	0.392	0.108	1
TNFRSF1B	9.20917e-142	0.716613	0.633	0.276	1
CSF1R	4.59034e-140	0.676985	0.456	0.148	1
HLA-DPA1	8.26159e-138	0.499178	0.882	0.533	1
CD300A	1.44719e-132	0.62134	0.379	0.11	1
MT2A	2.77473e-131	0.728326	0.794	0.474	1
CXCL16	3.52036e-131	0.597922	0.361	0.099	1
BCL2A1	2.17654e-130	0.653134	0.592	0.248	1
FAM110A	1.32089e-128	0.605188	0.28	0.061	1
TPPP3	4.17313e-128	0.662122	0.298	0.07	1
EVL	3.00149e-126	0.597574	0.36	0.103	1
HLA-C	1.03083e-125	0.445706	0.953	0.854	1
MYL6	9.17935e-121	0.430506	0.948	0.847	1
SOD1	1.57743e-120	0.63193	0.588	0.267	1
C1QA	9.21959e-120	0.570351	0.335	0.09	1
ARHGDIB	3.35259e-119	0.593112	0.859	0.587	1
CSTB	1.78091e-116	0.595874	0.789	0.471	1
HCK	4.18988e-116	0.629693	0.577	0.254	1
CYTIP	3.84438e-115	0.587019	0.425	0.148	1
STXBP2	4.90654e-114	0.576457	0.819	0.506	1
PTPN6	1.61967e-112	0.599109	0.629	0.302	1
SLC2A6	1.44202e-111	0.559675	0.282	0.071	1
ARPC3	1.75285e-111	0.505855	0.882	0.678	1
HN1	1.11422e-110	0.605883	0.524	0.223	1
CD68	4.71879e-110	0.616294	0.612	0.297	1
VASP	8.24158e-109	0.574703	0.583	0.265	1
CX3CR1	1.98106e-107	0.504654	0.457	0.168	1
CORO1A	4.70864e-107	0.472978	0.897	0.676	1
LY6E	5.49765e-107	0.544788	0.806	0.522	1
POU2F2	2.78842e-105	0.606361	0.668	0.353	1
TSC22D3	3.2873e-103	0.605105	0.663	0.354	1
PSMB9	1.80624e-100	0.528623	0.757	0.45	1
ICAM2	1.32126e-98	0.515595	0.356	0.118	1
WARS	4.79926e-98	0.591985	0.495	0.213	1
CAPZB	5.03026e-98	0.548423	0.632	0.326	1
SLC31A2	1.2818e-97	0.570626	0.41	0.154	1
INSIG1	7.55647e-97	0.5054	0.275	0.076	1
PTPRC	5.93285e-95	0.493234	0.825	0.558	1
NACA	3.25692e-94	0.434658	0.937	0.771	1
MAPKAPK3	3.57008e-92	0.523854	0.386	0.144	1
YBX1	1.23699e-90	0.510028	0.816	0.595	1
CUX1	6.00206e-89	0.517276	0.352	0.125	1
GBP2	1.29533e-88	0.512523	0.399	0.153	1
CLEC2B	7.81798e-88	0.5041	0.464	0.197	1
BIN2	1.89367e-87	0.489273	0.374	0.139	1
C5AR1	3.23128e-87	0.453295	0.424	0.164	1
CTSS	5.92711e-87	0.363428	0.97	0.846	1
UTRN	6.48072e-87	0.473304	0.379	0.141	1
MYO1G	1.12373e-86	0.492263	0.424	0.172	1
CARD16	6.95356e-85	0.46481	0.786	0.505	1
ASAH1	1.45168e-84	0.479244	0.685	0.384	1
LYN	2.24579e-83	0.469587	0.589	0.298	1
RAB8A	1.00081e-82	0.468078	0.407	0.166	1
UNC119	1.14798e-82	0.476396	0.285	0.091	1
NAAA	1.4731e-81	0.517718	0.392	0.159	1
EMP3	3.85099e-81	0.421747	0.896	0.707	1
GPBAR1	6.28556e-81	0.503316	0.352	0.131	1
S100A4	2.07817e-80	0.300278	0.997	0.94	1
PTPN1	8.40446e-79	0.442435	0.274	0.088	1
RABGAP1L	1.11432e-78	0.468854	0.392	0.16	1
RGS19	1.93143e-78	0.511593	0.436	0.193	1
S1PR4	7.60421e-78	0.45074	0.283	0.093	1
PAG1	9.95342e-78	0.48714	0.298	0.102	1
TXNIP	3.86967e-76	0.501573	0.779	0.536	1
IFIT3	1.67215e-75	0.426611	0.286	0.096	1
SPI1	7.08226e-75	0.535733	0.619	0.365	1
ATG3	1.61076e-74	0.498437	0.526	0.265	1
OAZ2	3.2426e-73	0.46499	0.411	0.18	1
EMR2	9.13161e-73	0.409484	0.285	0.098	1
OAZ1	1.4858e-72	0.266389	0.974	0.925	1
WASF2	5.91751e-72	0.480161	0.498	0.25	1
ARPC2	8.06722e-72	0.3746	0.893	0.727	1
HLA-B	9.70781e-72	0.322745	0.985	0.92	1
SCIMP	1.67279e-71	0.473881	0.395	0.169	1
IFI30	2.20846e-70	0.53288	0.642	0.372	1
PTGES3	4.58416e-69	0.451291	0.578	0.314	1
PFN1	2.17349e-68	0.324734	0.964	0.911	1
CDKN2D	1.25882e-67	0.407799	0.282	0.1	1
UBB	3.79474e-67	0.380361	0.767	0.5	1
RAP1B	6.90937e-67	0.44766	0.626	0.37	1
HSPA8	4.65027e-66	0.450662	0.598	0.344	1
HLA-A	1.82541e-64	0.323347	0.939	0.844	1
CD47	4.02944e-64	0.448215	0.398	0.184	1
ATP1B3	2.52133e-62	0.423435	0.441	0.213	1
2020-09-09	3.04453e-60	0.409706	0.411	0.195	1
CNIH4	7.77255e-60	0.382149	0.419	0.197	1
KLF3	9.19424e-60	0.386909	0.332	0.141	1
APOBEC3A	1.83853e-59	0.422856	0.427	0.203	1
CD48	3.19327e-59	0.406921	0.694	0.448	1
CFL1	5.47146e-59	0.290056	0.947	0.834	1
THEMIS2	1.04528e-58	0.390979	0.385	0.177	1
C19orf38	1.20784e-58	0.424283	0.408	0.193	1
TBXAS1	1.80431e-58	0.399769	0.304	0.124	1
GNG2	3.55242e-58	0.390297	0.27	0.102	1
C9orf78	4.01072e-58	0.374557	0.357	0.159	1
TUBA1A	7.41184e-58	0.380639	0.559	0.308	1
CD300LF	1.03232e-57	0.359311	0.271	0.101	1
CD97	1.06873e-57	0.375033	0.422	0.202	1
CD37	1.55969e-57	0.396442	0.76	0.512	1
DOK2	3.18714e-57	0.409348	0.488	0.255	1
VAMP5	3.22619e-57	0.354586	0.683	0.421	1
RAC2	3.36082e-57	0.401413	0.501	0.268	1
CEBPB	6.6824e-56	0.399019	0.631	0.378	1
TRAF3IP3	6.7811e-56	0.386086	0.369	0.171	1
SP110	1.25623e-55	0.378277	0.471	0.245	1
RNH1	2.07264e-55	0.405239	0.534	0.297	1
UBC	4.43469e-55	0.358315	0.823	0.627	1
TMEM176B	6.85293e-55	0.411496	0.513	0.28	1
UCP2	8.70707e-55	0.384271	0.578	0.336	1
CD300E	9.60099e-55	0.354031	0.423	0.203	1
RALB	2.33096e-54	0.34925	0.32	0.137	1
MPHOSPH8	4.39117e-54	0.3761	0.332	0.146	1
PRELID1	5.73423e-54	0.428908	0.666	0.443	1
RHOG	6.14439e-54	0.379665	0.654	0.409	1
DDX24	1.3589e-53	0.396847	0.371	0.178	1
PPP1CA	1.42769e-53	0.386206	0.625	0.385	1
IRF2	1.58135e-53	0.360048	0.339	0.151	1
CALM1	4.68678e-53	0.407635	0.679	0.441	1
PSME2	3.84045e-52	0.345738	0.726	0.474	1
PPDPF	4.23146e-52	0.399717	0.612	0.391	1
ZBTB7A	1.39773e-51	0.344262	0.31	0.135	1
C10orf54	2.90087e-51	0.374421	0.623	0.394	1
ITGA4	5.71696e-51	0.352193	0.274	0.113	1
RAB24	8.31188e-51	0.317808	0.262	0.105	1
SLC11A1	8.83453e-51	0.333161	0.436	0.216	1
SRSF5	1.31995e-49	0.410538	0.679	0.461	1
ITGAL	1.54247e-49	0.303461	0.271	0.111	1
RNF149	2.4483e-49	0.325472	0.474	0.253	1
SYNGR2	4.09898e-49	0.387006	0.414	0.215	1
NR4A1	8.15803e-49	0.353977	0.293	0.126	1
TPM3	1.1761e-48	0.359603	0.754	0.559	1
GIMAP7	1.46491e-48	0.342604	0.381	0.188	1
ITGB2	2.0493e-48	0.365904	0.675	0.443	1
TBCB	2.65805e-48	0.368127	0.359	0.175	1
POLD4	2.83467e-48	0.375647	0.519	0.298	1
PARP1	1.03405e-47	0.382963	0.259	0.109	1
ICAM3	1.13433e-47	0.3227	0.458	0.243	1
GRB2	1.15877e-46	0.373814	0.431	0.232	1
SNX18	7.122e-46	0.26236	0.271	0.114	1
TUBA1B	1.64614e-45	0.275541	0.676	0.44	1
CD86	3.29945e-45	0.345037	0.342	0.166	1
ITGB1	2.13978e-44	0.314106	0.393	0.202	1
CORO1B	2.70048e-44	0.351274	0.29	0.131	1
ERICH1	3.5722e-44	0.358237	0.365	0.185	1
PIK3AP1	4.3786e-44	0.29779	0.343	0.165	1
CLEC12A	9.52513e-44	0.366363	0.695	0.487	1
TSPAN14	1.0108e-43	0.274142	0.255	0.106	1
PSME1	6.25478e-43	0.299933	0.772	0.555	1
PGK1	7.83662e-43	0.30513	0.613	0.386	1
APBB1IP	1.84419e-42	0.35501	0.288	0.134	1
JUNB	3.61645e-42	0.340408	0.833	0.677	1
HLA-F	4.40549e-42	0.376863	0.358	0.185	1
MTPN	8.51885e-42	0.324521	0.588	0.371	1
SAMSN1	2.73664e-41	0.305277	0.266	0.119	1
LRRFIP1	3.25663e-41	0.326731	0.685	0.468	1
HSP90AB1	3.72313e-41	0.32184	0.529	0.319	1
LIMD2	5.06413e-41	0.354446	0.635	0.423	1
CPPED1	6.50848e-41	0.302817	0.328	0.161	1
PCGF5	6.64089e-41	0.304236	0.293	0.136	1
PSMA4	8.92087e-41	0.302258	0.693	0.466	1
VPS35	1.91646e-40	0.297171	0.427	0.236	1
ZNF706	2.51214e-40	0.294119	0.463	0.262	1
HLA-DRB5	5.6087e-40	0.337026	0.423	0.23	1
GSTK1	5.63112e-40	0.328264	0.577	0.365	1
NINJ1	6.42338e-40	0.280914	0.335	0.166	1
MYL12B	1.03916e-39	0.288949	0.725	0.508	1
TAX1BP1	1.37421e-39	0.309219	0.461	0.265	1
CD53	4.93206e-39	0.299147	0.538	0.328	1
PSMB8	1.31286e-38	0.312451	0.568	0.361	1
CASP1	1.59927e-38	0.272612	0.58	0.36	1
ARPC5	1.65801e-38	0.282858	0.794	0.617	1
CIB1	3.61097e-38	0.316853	0.44	0.251	1
CHCHD10	1.65305e-37	0.323951	0.374	0.203	1
IK	1.8037e-37	0.312416	0.3	0.148	1
FGD2	5.14046e-37	0.313527	0.286	0.138	1
TMPO	7.75239e-37	0.275115	0.332	0.168	1
NKTR	9.23434e-37	0.267337	0.282	0.135	1
SMAP2	1.39988e-36	0.350929	0.435	0.256	1
TPR	1.41647e-36	0.263026	0.266	0.126	1
SELPLG	1.5627e-36	0.271871	0.396	0.217	1
NDUFA12	2.68962e-36	0.265395	0.353	0.186	1
HCLS1	2.9248e-36	0.287253	0.484	0.291	1
CIRBP	3.65982e-36	0.304559	0.578	0.376	1
LYST	5.78386e-36	0.261795	0.529	0.324	1
TAOK3	7.22186e-36	0.292905	0.396	0.225	1
DNAJA1	8.04424e-36	0.31314	0.414	0.236	1
BLVRA	1.47521e-35	0.290066	0.356	0.19	1
CCT5	4.38056e-35	0.250196	0.278	0.135	1
WSB1	1.11545e-34	0.252554	0.554	0.351	1
BTK	1.62726e-34	0.276748	0.266	0.128	1
ZFAND5	1.93433e-34	0.277579	0.524	0.331	1
M6PR	3.65354e-34	0.271975	0.344	0.187	1
ARL6IP5	3.84385e-34	0.261341	0.55	0.347	1
HAX1	4.24254e-34	0.283995	0.275	0.137	1
MIDN	6.73625e-34	0.297329	0.419	0.243	1
HNRNPDL	7.51503e-34	0.254955	0.595	0.387	1
ACAA1	9.82977e-34	0.272471	0.271	0.132	1
CCDC12	9.87419e-34	0.323053	0.299	0.155	1
KLF2	1.06378e-33	0.265524	0.457	0.269	1
UBXN1	1.75055e-33	0.288398	0.536	0.34	1
ARRB2	1.88537e-33	0.279324	0.481	0.294	1
MYO1F	1.90485e-33	0.295156	0.491	0.3	1
ARHGAP30	5.38038e-33	0.264721	0.381	0.215	1
MYD88	6.03367e-33	0.274274	0.278	0.139	1
GLTSCR2	1.48004e-32	0.304072	0.527	0.338	1
THRAP3	2.81255e-32	0.260846	0.287	0.147	1
RNF213	2.94715e-32	0.302558	0.478	0.297	1
REL	3.11598e-32	0.258973	0.358	0.198	1
TCIRG1	8.88028e-32	0.267817	0.292	0.149	1
LGALS3	8.93722e-32	0.295164	0.436	0.262	1
GNB2	1.85011e-31	0.287514	0.404	0.237	1
TNFRSF14	3.26563e-31	0.281474	0.298	0.154	1
TMEM66	3.78216e-31	0.263026	0.619	0.42	1
DNAJC8	4.15567e-31	0.253371	0.361	0.203	1
SLC25A6	5.93501e-31	0.261701	0.868	0.703	1
ANXA5	1.46915e-30	0.254776	0.603	0.409	1
SLC7A7	1.55034e-30	0.254691	0.452	0.272	1
CDC40	6.66246e-30	0.269956	0.283	0.15	1
UBE2L6	6.83373e-30	0.263669	0.37	0.213	1
PAIP2	1.3294e-29	0.273323	0.414	0.249	1
ABRACL	1.432e-29	0.25318	0.525	0.349	1
FGR	6.8951e-29	0.268514	0.527	0.342	1
UQCRB	1.92059e-28	0.252903	0.834	0.665	1
LRPAP1	1.96939e-28	0.263137	0.297	0.16	1
PSMD8	3.59784e-28	0.261528	0.337	0.193	1
ARF1	1.24848e-27	0.254096	0.405	0.246	1
TLN1	1.66043e-27	0.295164	0.422	0.264	1
SON	3.31779e-27	0.28177	0.593	0.419	1
LGALS9	6.28428e-27	0.254164	0.46	0.291	1
SH3BGRL	6.70677e-27	0.258862	0.59	0.413	1
SNRPB	1.06849e-26	0.263718	0.401	0.244	1
SRRM2	1.30932e-26	0.257076	0.362	0.215	1
PAK1	2.6013e-26	0.254862	0.342	0.202	1
ANXA2	5.32773e-26	0.270046	0.715	0.535	1
MIR142	4.4785e-22	0.278896	0.388	0.248	1
HLA-DRA	2.38912e-177	0.534701	0.992	0.866	2
LGALS2	5.50491e-150	0.704165	0.742	0.337	2
CD74	6.21886e-134	0.37316	0.99	0.878	2
IL1B	4.08064e-120	0.661578	0.575	0.242	2
HLA-DPB1	4.33699e-117	0.490423	0.885	0.562	2
HLA-DMA	2.69744e-116	0.600458	0.707	0.36	2
ZFP36	3.62695e-89	0.453574	0.893	0.677	2
HLA-DRB1	4.02166e-86	0.523808	0.881	0.63	2
HLA-DQB1	4.7852e-81	0.431473	0.666	0.366	2
HLA-DPA1	9.27047e-71	0.340912	0.854	0.542	2
HLA-DMB	1.56249e-65	0.445764	0.428	0.199	2
HLA-DQA1	1.74858e-59	0.397061	0.436	0.21	2
ZFP36L1	3.9507e-59	0.423352	0.704	0.456	2
ZFP36L2	3.79414e-57	0.445164	0.714	0.478	2
MS4A6A	1.47153e-56	0.35866	0.771	0.496	2
CST3	4.35042e-54	0.310309	0.965	0.858	2
GPX1	7.73433e-53	0.292028	0.952	0.797	2
NFKBIA	3.82335e-51	0.380375	0.831	0.612	2
DUSP6	1.22912e-49	0.38188	0.702	0.47	2
IER2	1.41875e-49	0.366151	0.8	0.59	2
EGR1	1.69448e-49	0.319614	0.678	0.416	2
DUSP2	9.85631e-48	0.475532	0.262	0.108	2
CCL3	6.65393e-47	0.477859	0.488	0.276	2
IER3	5.14532e-43	0.343858	0.397	0.201	2
FGL2	2.91232e-42	0.27342	0.755	0.517	2
CPVL	2.4891e-41	0.320507	0.471	0.269	2
KLF10	1.34338e-38	0.315849	0.377	0.198	2
NPC2	1.36347e-38	0.26352	0.903	0.732	2
FCGR1A	1.08396e-37	0.332884	0.31	0.153	2
PTGS2	9.74239e-36	0.285867	0.252	0.113	2
RGS10	1.55584e-33	0.257178	0.472	0.283	2
AP1S2	1.22626e-32	0.271656	0.742	0.56	2
JUNB	5.38376e-32	0.264754	0.856	0.675	2
IFI30	5.49458e-32	0.317076	0.583	0.386	2
YBX3	3.56365e-29	0.264291	0.324	0.178	2
CRTAP	6.64673e-28	0.26255	0.327	0.182	2
DPYSL2	4.07717e-27	0.254046	0.434	0.271	2
HLA-DQA2	1.61163e-26	0.268889	0.274	0.147	2
CTSH	2.08622e-26	0.282329	0.399	0.246	2
NR4A1	7.23432e-26	0.253418	0.256	0.135	2
ID2	4.00522e-18	0.279395	0.466	0.339	2
LGALS2	5.56522e-115	0.791905	0.761	0.359	3
IFI44L	1.48494e-65	0.593522	0.48	0.216	3
GPX1	4.50639e-62	0.400954	0.972	0.805	3
CD14	9.31613e-61	0.486596	0.739	0.42	3
LYZ	1.89398e-57	0.396912	1	0.914	3
VCAN	2.98879e-54	0.347362	0.846	0.502	3
CLEC4E	4.69841e-51	0.417137	0.286	0.098	3
ISG15	1.73401e-48	0.739531	0.672	0.437	3
IER3	6.18293e-44	0.468653	0.435	0.209	3
EGR1	1.90045e-43	0.424875	0.691	0.43	3
CCR1	1.89855e-40	0.432087	0.401	0.196	3
S100A10	4.71197e-39	0.387169	0.904	0.731	3
NFKBIA	1.78615e-38	0.39914	0.838	0.625	3
MS4A6A	2.63014e-38	0.332993	0.778	0.513	3
FOS	3.46803e-38	0.269996	0.98	0.876	3
CD99	5.27489e-38	0.386514	0.439	0.227	3
NCF1	1.85597e-37	0.422728	0.587	0.351	3
IFI6	2.24658e-37	0.498818	0.686	0.479	3
MX1	5.48349e-35	0.428118	0.301	0.137	3
IER2	3.38401e-32	0.381403	0.788	0.604	3
DUSP6	4.2497e-32	0.329236	0.704	0.484	3
CD44	4.25668e-32	0.334341	0.698	0.487	3
MCL1	7.59429e-32	0.326036	0.781	0.585	3
EPSTI1	1.4142e-31	0.461188	0.408	0.23	3
IFI44	2.3517e-31	0.384926	0.317	0.154	3
STAT1	1.32696e-30	0.469389	0.455	0.277	3
CSTA	2.43396e-29	0.310256	0.763	0.554	3
CD36	3.22604e-29	0.308676	0.534	0.319	3
FGL2	5.61788e-29	0.278849	0.753	0.532	3
CRIP1	2.34637e-28	0.436386	0.611	0.418	3
NUP214	6.75561e-27	0.328374	0.545	0.356	3
LINC00936	1.47694e-26	0.29323	0.553	0.352	3
CCL3	5.77629e-26	0.329543	0.488	0.29	3
MNDA	6.56156e-26	0.286781	0.868	0.714	3
RGS2	1.70136e-25	0.262217	0.675	0.47	3
TNFSF13B	1.60452e-24	0.345019	0.628	0.45	3
EVI2A	2.24137e-24	0.332743	0.516	0.341	3
NEAT1	1.78554e-23	0.258905	0.972	0.85	3
SGK1	1.88856e-23	0.273034	0.388	0.218	3
ANXA1	3.6268e-23	0.298847	0.672	0.489	3
TYMP	9.1846e-23	0.365107	0.724	0.603	3
PARP14	5.61429e-21	0.362982	0.302	0.171	3
IL1B	1.1806e-20	0.2685	0.445	0.276	3
MX2	2.49478e-19	0.34643	0.29	0.168	3
PLSCR1	5.10661e-19	0.311315	0.402	0.26	3
LY6E	7.28614e-19	0.296984	0.727	0.551	3
LAP3	1.272e-18	0.358054	0.339	0.209	3
SNORD3A	3.93914e-18	0.325247	0.26	0.141	3
SCO2	9.35186e-18	0.26514	0.354	0.219	3
APOBEC3A	2.96427e-17	0.345164	0.361	0.226	3
TNFAIP3	7.47843e-17	0.291976	0.259	0.144	3
TMEM176A	1.17192e-16	0.301835	0.351	0.22	3
FCGR1A	1.48618e-16	0.271293	0.284	0.165	3
CLEC4A	5.18822e-16	0.250131	0.397	0.264	3
STAT2	2.57794e-15	0.274653	0.257	0.15	3
RP11-1143G9.4	9.97333e-15	0.343112	0.413	0.282	3
XAF1	1.20111e-13	0.302715	0.297	0.192	3
S100A9	7.13463e-182	0.874699	1	0.908	4
S100A12	1.29279e-162	0.754656	0.959	0.474	4
VCAN	9.08193e-146	0.776893	0.952	0.496	4
GAPDH	3.63855e-130	0.564947	0.997	0.873	4
S100A8	7.05732e-125	0.610483	1	0.844	4
MGST1	4.06799e-86	0.530055	0.572	0.212	4
RNASE2	2.1155e-77	0.464439	0.39	0.119	4
CD14	3.31048e-70	0.498093	0.791	0.418	4
GPX1	1.20316e-69	0.423412	0.984	0.805	4
LYZ	5.21102e-68	0.398632	1	0.915	4
CD36	1.24645e-63	0.44181	0.66	0.309	4
SELL	4.60815e-58	0.412094	0.619	0.295	4
VIM	1.0555e-56	0.419104	0.961	0.768	4
PLBD1	1.0821e-55	0.491157	0.415	0.168	4
SLC2A3	2.17643e-52	0.379557	0.38	0.142	4
MEGF9	1.41675e-47	0.400194	0.328	0.121	4
METTL9	2.72169e-46	0.388647	0.514	0.246	4
S100A10	8.15926e-46	0.360901	0.937	0.729	4
RNASE6	1.85195e-45	0.36271	0.618	0.316	4
RETN	1.54794e-42	0.263655	0.66	0.368	4
PGD	2.05618e-42	0.353008	0.434	0.199	4
CTSD	5.14224e-42	0.328087	0.727	0.437	4
ITGAM	1.04225e-41	0.307801	0.317	0.12	4
CSTA	5.89049e-39	0.340524	0.816	0.551	4
KCTD12	6.87509e-39	0.351176	0.55	0.29	4
CEBPD	2.10806e-37	0.351295	0.419	0.199	4
MSRB1	3.14122e-37	0.311843	0.38	0.171	4
ANXA1	1.08726e-36	0.327355	0.761	0.483	4
IL8	1.37978e-36	0.291278	0.607	0.338	4
TALDO1	1.52466e-36	0.34929	0.677	0.425	4
APLP2	1.77779e-36	0.363228	0.639	0.388	4
TSPO	2.19816e-35	0.292088	0.927	0.733	4
NUP214	1.62662e-34	0.37049	0.594	0.354	4
MYADM	3.73105e-34	0.357835	0.401	0.196	4
CD99	8.47148e-34	0.289208	0.455	0.228	4
SERPINB1	1.2684e-33	0.323409	0.604	0.365	4
QPCT	1.92756e-32	0.272382	0.253	0.097	4
CKAP4	2.55586e-31	0.25579	0.253	0.098	4
CSF3R	1.17865e-30	0.285964	0.454	0.235	4
PLP2	5.99238e-30	0.323947	0.509	0.293	4
BST1	2.08733e-29	0.278013	0.267	0.112	4
AGTRAP	2.95652e-29	0.297325	0.46	0.248	4
CREB5	8.43381e-27	0.267643	0.255	0.11	4
AHNAK	9.56492e-27	0.305951	0.569	0.35	4
NDUFB9	2.22428e-26	0.289565	0.582	0.365	4
MRPL33	1.43172e-25	0.276853	0.542	0.328	4
FCGR3A	3.26446e-212	1.11652	0.86	0.254	5
IFITM3	2.08149e-145	0.871654	0.965	0.669	5
IFITM2	9.89559e-120	0.814795	0.932	0.597	5
LST1	2.61531e-107	0.548764	0.987	0.891	5
MS4A7	3.23417e-105	0.820077	0.814	0.387	5
AIF1	7.968e-102	0.532507	0.993	0.85	5
HLA-DPA1	4.30853e-101	0.61009	0.932	0.561	5
LILRA3	5.77452e-94	0.795867	0.416	0.116	5
C1QA	1.61692e-93	1.06489	0.394	0.108	5
TIMP1	5.25238e-90	0.74262	0.863	0.51	5
FTH1	1.03942e-89	0.462042	1	0.97	5
ABI3	1.9015e-89	0.605874	0.517	0.174	5
FAM26F	1.26062e-86	0.702027	0.65	0.276	5
RPS19	2.55825e-86	0.371133	0.998	0.985	5
SAT1	5.45613e-83	0.574739	0.988	0.857	5
TNFSF10	7.20415e-81	0.849827	0.705	0.352	5
PSAP	5.57499e-78	0.477772	0.985	0.815	5
HLA-DPB1	1.31436e-76	0.439849	0.914	0.586	5
C1QB	2.62874e-76	1.09496	0.295	0.074	5
APOBEC3A	3.15012e-76	0.681553	0.545	0.214	5
MTSS1	3.27074e-76	0.649967	0.436	0.146	5
VAMP5	7.19998e-75	0.596839	0.797	0.436	5
MS4A4A	8.98129e-68	0.637571	0.427	0.154	5
LILRB2	1.9179e-67	0.600034	0.592	0.261	5
FCER1G	8.16497e-67	0.399355	0.987	0.879	5
MT2A	4.17307e-64	0.655725	0.83	0.501	5
S100A11	5.14533e-64	0.402111	0.99	0.881	5
CD52	3.87405e-63	0.581707	0.909	0.635	5
RNASET2	1.89716e-61	0.566429	0.767	0.44	5
SERPINA1	2.47009e-61	0.516581	0.899	0.602	5
RP11-290F20.3	3.02286e-59	0.49404	0.637	0.293	5
RHOC	6.41826e-59	0.528462	0.495	0.205	5
IFIT3	1.13807e-58	0.501783	0.337	0.109	5
HLA-DRB5	4.72566e-56	0.589815	0.533	0.239	5
SCIMP	1.53714e-55	0.511923	0.452	0.185	5
CST3	2.76622e-55	0.379747	0.99	0.864	5
WARS	7.56154e-54	0.511352	0.525	0.237	5
LILRB1	8.34408e-54	0.579412	0.419	0.168	5
GBP1	8.56204e-54	0.539454	0.376	0.139	5
CFD	2.35107e-52	0.603426	0.749	0.478	5
LY6E	3.59432e-52	0.460419	0.845	0.545	5
UTRN	3.96095e-52	0.48647	0.406	0.161	5
NAP1L1	9.66218e-52	0.440326	0.861	0.583	5
COTL1	8.81691e-51	0.442027	0.921	0.685	5
TCF7L2	9.7322e-51	0.461477	0.389	0.149	5
GPBAR1	2.01037e-50	0.436435	0.389	0.149	5
CXCL16	8.66414e-49	0.450575	0.343	0.125	5
TXNIP	1.72678e-48	0.47563	0.843	0.553	5
PSMB9	2.17916e-48	0.478489	0.772	0.477	5
EMR2	3.20138e-48	0.432774	0.32	0.112	5
ISG15	8.0234e-47	0.50316	0.752	0.435	5
CX3CR1	3.67656e-46	0.53029	0.442	0.196	5
GBP4	5.6151e-46	0.42544	0.322	0.116	5
CTSC	4.96769e-45	0.508573	0.569	0.3	5
EPSTI1	1.04121e-44	0.50238	0.482	0.227	5
HN1	3.11648e-43	0.444303	0.52	0.252	5
PILRA	5.88659e-43	0.433162	0.55	0.277	5
PSME2	9.08097e-43	0.435179	0.781	0.493	5
GBP2	6.80531e-42	0.538228	0.396	0.176	5
FTL	1.57318e-41	0.253086	1	0.994	5
HMOX1	1.6216e-41	0.367565	0.399	0.172	5
OAS1	3.96166e-41	0.4485	0.38	0.161	5
CD300A	1.26469e-40	0.421604	0.342	0.138	5
HRH2	4.6724e-40	0.391281	0.269	0.095	5
YBX1	6.3859e-40	0.39683	0.847	0.613	5
PTPRC	8.22467e-40	0.439936	0.82	0.584	5
GIMAP4	1.21707e-39	0.417796	0.644	0.36	5
POU2F2	3.75126e-39	0.417286	0.663	0.382	5
CTSS	6.63271e-39	0.3264	0.98	0.857	5
ICAM2	8.32507e-39	0.387464	0.343	0.141	5
SP110	1.32974e-38	0.431908	0.505	0.263	5
CLEC2B	2.1209e-38	0.406428	0.459	0.222	5
SMAP2	2.74989e-38	0.47766	0.505	0.267	5
CSF1R	5.15585e-38	0.391198	0.403	0.182	5
IFI30	8.3237e-38	0.50629	0.665	0.395	5
CTSL	1.2107e-36	0.36844	0.285	0.109	5
BCL2A1	1.28159e-36	0.423676	0.543	0.285	5
CDKN1C	7.81813e-36	0.420899	0.254	0.092	5
TNFRSF1B	1.3856e-35	0.353296	0.584	0.313	5
PAG1	1.51788e-35	0.346634	0.304	0.12	5
LRRC25	6.4785e-35	0.418683	0.498	0.261	5
JUNB	3.25967e-34	0.365212	0.894	0.686	5
LILRA5	1.79566e-33	0.389341	0.457	0.23	5
EVL	5.33302e-33	0.341939	0.312	0.131	5
ITGA4	6.09895e-33	0.385539	0.3	0.126	5
C1orf162	6.60644e-33	0.339987	0.794	0.533	5
CD300E	9.04602e-33	0.370165	0.444	0.222	5
EMP3	5.75267e-32	0.353479	0.927	0.722	5
ISG20	6.39544e-32	0.34943	0.31	0.131	5
HSPA8	5.15782e-31	0.364574	0.616	0.366	5
BID	5.85831e-31	0.378111	0.46	0.241	5
SLC31A2	1.1978e-30	0.433455	0.373	0.181	5
SAMD9	1.6107e-30	0.363199	0.302	0.131	5
HLA-E	3.05303e-30	0.327062	0.861	0.652	5
PLAC8	4.80615e-30	0.370736	0.683	0.436	5
CARD16	1.05242e-29	0.323594	0.795	0.53	5
SAMD9L	1.26912e-29	0.385391	0.361	0.172	5
RAB8A	1.80316e-29	0.352941	0.384	0.191	5
NR4A1	2.03182e-29	0.404356	0.312	0.14	5
PTPN1	2.31814e-28	0.351922	0.259	0.107	5
ASAH1	9.40299e-28	0.345805	0.65	0.415	5
NPC2	1.19911e-27	0.286331	0.932	0.743	5
ETS2	1.2658e-27	0.412053	0.276	0.121	5
SPN	2.20901e-27	0.348888	0.378	0.19	5
ARPC3	2.64405e-27	0.29163	0.903	0.695	5
TMEM176B	5.96718e-27	0.333233	0.526	0.3	5
NAAA	6.21713e-27	0.340787	0.366	0.183	5
PRELID1	7.60934e-27	0.342447	0.695	0.462	5
DRAP1	7.85022e-27	0.302837	0.64	0.396	5
LYN	1.28906e-26	0.334253	0.548	0.329	5
GRB2	1.88882e-26	0.318304	0.452	0.249	5
FAM65B	2.3063e-26	0.301498	0.518	0.297	5
RALB	2.54047e-26	0.300979	0.325	0.153	5
PARP14	3.69454e-26	0.290692	0.35	0.17	5
PSMA4	4.948e-26	0.328223	0.716	0.485	5
CD68	7.11985e-26	0.277322	0.566	0.331	5
CSTB	1.4277e-25	0.308866	0.739	0.505	5
ITM2B	1.51527e-25	0.325765	0.856	0.684	5
SRSF5	2.5565e-25	0.35457	0.695	0.48	5
TUBA1A	3.30725e-25	0.361537	0.543	0.332	5
C5AR1	4.00035e-25	0.264357	0.381	0.192	5
HLA-A	4.02601e-25	0.262383	0.949	0.852	5
CYTIP	4.84824e-25	0.335517	0.353	0.18	5
ATG3	7.49747e-25	0.340208	0.497	0.292	5
OAZ2	1.31467e-24	0.293985	0.391	0.204	5
SMCO4	1.49672e-24	0.27718	0.457	0.253	5
IGSF6	1.60912e-24	0.373078	0.464	0.27	5
PSME1	2.70373e-24	0.293888	0.789	0.573	5
MAFB	5.44822e-24	0.308575	0.614	0.379	5
TLN1	6.96387e-24	0.285706	0.474	0.275	5
PLEK	1.45333e-23	0.274106	0.599	0.378	5
IK	1.55307e-23	0.293387	0.323	0.16	5
RNF145	1.74656e-23	0.283598	0.287	0.135	5
UCP2	2.05364e-23	0.310341	0.581	0.358	5
SOCS3	2.58235e-23	0.344411	0.381	0.201	5
ERICH1	2.59219e-23	0.297819	0.378	0.201	5
HSP90AB1	5.18759e-23	0.323797	0.546	0.337	5
TPM3	5.63969e-23	0.296865	0.779	0.575	5
RPSAP58	5.74077e-23	0.297427	0.381	0.206	5
UBB	7.11901e-23	0.254898	0.757	0.525	5
RNF149	1.00726e-22	0.270877	0.475	0.274	5
CLEC12A	1.28119e-22	0.360762	0.705	0.505	5
RAP1B	2.85777e-22	0.271156	0.619	0.394	5
HCK	3.64713e-22	0.29582	0.49	0.292	5
SRRM2	3.94361e-22	0.327336	0.401	0.225	5
ACAA1	4.11696e-22	0.261731	0.295	0.143	5
CIB1	4.41469e-22	0.299775	0.46	0.267	5
VASP	6.36789e-22	0.258195	0.502	0.302	5
RNF213	8.04507e-22	0.29512	0.515	0.311	5
UBE2L6	9.25081e-22	0.273106	0.406	0.224	5
LTB	1.13205e-21	0.26408	0.29	0.143	5
BIN2	1.25904e-21	0.275245	0.325	0.165	5
PMVK	1.97094e-21	0.278493	0.272	0.131	5
KLF3	3.18591e-21	0.283922	0.317	0.16	5
SYNGR2	4.22629e-21	0.28385	0.409	0.234	5
BLVRA	5.88027e-21	0.272567	0.375	0.204	5
RGS19	8.61294e-21	0.259158	0.396	0.219	5
IL10RA	1.13681e-20	0.27939	0.318	0.166	5
HLA-F	1.21962e-20	0.287114	0.365	0.2	5
TBCB	1.81429e-20	0.283635	0.355	0.192	5
CD48	2.11601e-20	0.261985	0.68	0.472	5
XIST	2.19824e-20	0.258024	0.396	0.217	5
PARP9	2.66724e-20	0.280964	0.262	0.128	5
SLC8A1	3.85673e-20	0.293651	0.285	0.144	5
WSB1	7.02934e-20	0.273284	0.571	0.369	5
MIDN	8.30342e-20	0.272036	0.442	0.258	5
MIS18BP1	1.17451e-19	0.302784	0.34	0.186	5
TPR	1.43221e-19	0.298283	0.276	0.138	5
CASP1	1.5473e-19	0.265698	0.583	0.38	5
FGD2	1.85333e-19	0.253149	0.299	0.151	5
TAX1BP1	1.91623e-19	0.288211	0.465	0.283	5
C9orf78	3.48001e-19	0.256717	0.333	0.18	5
SLC7A7	3.61139e-19	0.284752	0.474	0.287	5
CDC40	4.01384e-19	0.2803	0.305	0.161	5
TSC22D3	4.37907e-19	0.251198	0.599	0.388	5
DOK2	5.28777e-19	0.268197	0.46	0.279	5
IRF2	7.68455e-19	0.285184	0.318	0.17	5
JAK1	1.85339e-18	0.272853	0.378	0.22	5
CD47	1.86365e-18	0.260864	0.366	0.207	5
XAF1	6.17806e-18	0.265782	0.343	0.191	5
SOD1	1.40593e-17	0.270066	0.48	0.306	5
PQLC3	2.7566e-17	0.251298	0.285	0.149	5
MPHOSPH8	3.71857e-17	0.269964	0.304	0.166	5
RARRES3	4.27979e-17	0.252987	0.348	0.2	5
WASF2	1.01258e-16	0.255218	0.444	0.277	5
PRRC2C	1.55625e-16	0.260847	0.439	0.274	5
NCL	2.80873e-16	0.269327	0.543	0.363	5
ATP1B3	2.77662e-14	0.270592	0.383	0.239	5
MPO	0	3.46512	0.71	0.023	6
ELANE	0	3.23881	0.555	0.02	6
PRTN3	0	3.20631	0.409	0.014	6
AZU1	0	2.79741	0.602	0.027	6
CTSG	0	2.41243	0.326	0.011	6
KIAA0101	0	1.77141	0.535	0.039	6
STMN1	2.61407e-305	1.96344	0.692	0.094	6
TYMS	2.54573e-233	0.932268	0.265	0.011	6
TOP2A	1.81311e-175	1.15522	0.288	0.022	6
PCNA	5.17517e-133	1.10249	0.355	0.049	6
RNASE2	1.10649e-132	1.34335	0.545	0.121	6
UBE2C	1.59936e-114	1.16051	0.26	0.029	6
HMGN2	1.53036e-112	1.35197	0.853	0.548	6
H2AFZ	1.94262e-112	1.31808	0.817	0.477	6
HMGB2	1.10147e-109	1.54637	0.746	0.345	6
PTMA	2.28258e-108	0.66541	0.972	0.957	6
RPLP1	7.78356e-105	0.63272	0.997	0.991	6
CLEC11A	4.59342e-103	1.17202	0.267	0.035	6
DUT	2.82022e-96	1.27152	0.53	0.157	6
RPL35	1.66336e-87	0.614437	0.979	0.956	6
CENPW	4.05951e-87	0.72505	0.254	0.037	6
FABP5	2.37138e-81	0.86702	0.388	0.091	6
PTTG1	1.40693e-77	0.962192	0.272	0.048	6
RPS29	3.27684e-77	0.551996	0.982	0.978	6
RPL39	1.90764e-76	0.570651	0.995	0.991	6
RPS18	1.71583e-70	0.566993	0.972	0.983	6
NUCB2	3.18559e-70	0.970048	0.298	0.062	6
HIST1H4C	1.04005e-66	1.58062	0.44	0.149	6
RPS3A	1.33043e-66	0.576358	0.977	0.959	6
MT-CO3	2.08557e-65	0.583721	0.979	0.982	6
ANP32E	1.32155e-64	0.967529	0.37	0.101	6
TUBA1B	7.02954e-64	1.12599	0.746	0.465	6
RPS23	8.52404e-64	0.537819	0.979	0.952	6
SRGN	1.57139e-63	1.00338	0.964	0.906	6
RPA3	3.52159e-62	0.955073	0.416	0.128	6
NUCKS1	5.07136e-62	0.960151	0.494	0.183	6
HMGB1	2.13215e-60	0.933715	0.787	0.616	6
RPLP2	1.98315e-59	0.416869	0.979	0.978	6
RPL37A	5.12738e-59	0.495349	0.964	0.952	6
HMGN1	2.44323e-56	0.933222	0.555	0.243	6
PPIA	2.56284e-54	0.745051	0.805	0.634	6
TUBB	1.18969e-52	1.15892	0.581	0.301	6
RPS21	3.45827e-50	0.556712	0.9	0.876	6
RPL41	6.94668e-50	0.339754	0.99	0.997	6
RPLP0	4.60724e-49	0.697995	0.838	0.75	6
RPL9	4.78275e-49	0.522013	0.943	0.909	6
LYZ	1.06081e-48	0.728039	0.931	0.922	6
RPS27A	9.43379e-48	0.408025	0.956	0.979	6
LSM5	4.19704e-46	0.848564	0.555	0.274	6
RPS20	1.31971e-43	0.473936	0.931	0.887	6
LDHB	2.26186e-43	0.856476	0.506	0.238	6
RPS8	4.47557e-42	0.438287	0.964	0.953	6
RPS6	7.50299e-41	0.460363	0.977	0.965	6
CKS1B	4.38132e-38	0.781122	0.29	0.095	6
RPS3	2.91e-37	0.433901	0.941	0.94	6
RETN	7.72012e-37	1.20436	0.591	0.383	6
RPS12	8.24361e-37	0.426737	0.977	0.959	6
RPS4X	1.59172e-36	0.417363	0.959	0.947	6
RANBP1	1.61522e-36	0.788345	0.429	0.193	6
RPL7	3.78928e-36	0.509038	0.972	0.969	6
ENO1	4.08694e-36	0.684178	0.692	0.488	6
RPL13	2.89678e-34	0.321527	0.987	0.987	6
RAN	5.10693e-34	0.648144	0.573	0.325	6
CKS2	1.19876e-33	0.601742	0.28	0.094	6
ANKRD28	7.52629e-33	0.544266	0.28	0.092	6
HMGA1	1.10316e-32	0.606607	0.272	0.09	6
MIF	1.33161e-32	0.828002	0.473	0.241	6
RPS15	6.74478e-32	0.310406	0.974	0.981	6
H2AFV	1.0377e-31	0.706941	0.434	0.211	6
RPSA	3.50911e-31	0.567063	0.769	0.7	6
MZT2A	2.00258e-30	0.562163	0.308	0.117	6
RPL21	2.25349e-30	0.337786	0.99	0.993	6
HSP90B1	7.39536e-30	0.707461	0.573	0.345	6
AK2	9.31575e-30	0.538374	0.285	0.101	6
RPL22	2.44417e-29	0.416837	0.871	0.823	6
HSPB1	8.39445e-29	0.662551	0.386	0.175	6
CXCR4	1.42869e-28	0.621787	0.406	0.184	6
RPS14	3.87368e-28	0.317635	0.985	0.989	6
GAPDH	3.9652e-27	0.419863	0.907	0.882	6
RPS24	7.72145e-27	0.340973	0.954	0.965	6
HNRNPA1	8.40231e-27	0.558035	0.763	0.677	6
RPL36	1.18517e-26	0.380798	0.972	0.967	6
PRKDC	1.81343e-26	0.587453	0.252	0.091	6
HINT1	3.64569e-26	0.573447	0.702	0.557	6
RPL32	4.18643e-26	0.296003	0.974	0.984	6
SNRPE	9.6659e-26	0.603021	0.548	0.334	6
RPS28	6.70985e-25	0.277813	0.979	0.984	6
HNRNPA3	1.79666e-24	0.622569	0.56	0.349	6
NKG7	8.1707e-24	0.590638	0.337	0.152	6
EMB	1.10586e-23	0.59249	0.321	0.14	6
MZT2B	4.2574e-23	0.570852	0.365	0.173	6
ACTG1	5.10499e-23	0.464051	0.797	0.72	6
NUDT1	7.5726e-23	0.450229	0.275	0.109	6
RPL27A	6.28128e-22	0.260069	0.959	0.964	6
MGST1	1.0391e-21	0.583783	0.434	0.234	6
RAB32	1.47828e-21	0.588588	0.396	0.203	6
CALR	1.6187e-21	0.860549	0.437	0.263	6
RPL18A	5.09052e-21	0.265386	0.977	0.978	6
HNRNPAB	8.43738e-21	0.465187	0.257	0.105	6
HSP90AA1	9.33191e-21	0.598957	0.671	0.524	6
ATP5I	1.41311e-20	0.453601	0.807	0.699	6
ALOX5AP	3.10026e-20	0.402965	0.373	0.177	6
LSMD1	4.88181e-20	0.541585	0.594	0.401	6
RPL36A	1.18244e-19	0.390921	0.877	0.855	6
HSPA5	1.7344e-19	0.557431	0.38	0.202	6
P4HB	1.76569e-19	0.582819	0.375	0.198	6
EEF1B2	2.97144e-19	0.540324	0.658	0.546	6
RPS13	6.22866e-19	0.258661	0.925	0.949	6
RPS10	1.25047e-18	0.359601	0.823	0.824	6
HNRNPH1	2.19714e-18	0.554192	0.553	0.362	6
ANP32B	3.15699e-18	0.555134	0.499	0.328	6
LBR	7.93305e-18	0.527268	0.334	0.17	6
NCL	8.24274e-18	0.543705	0.535	0.369	6
RAD21	1.46491e-17	0.58287	0.314	0.157	6
SNRPD1	3.12408e-17	0.55541	0.416	0.251	6
IRF2BP2	3.48637e-17	0.509639	0.409	0.228	6
ARL6IP1	5.27819e-17	0.78837	0.36	0.203	6
PLAC8	1.11005e-16	0.401833	0.627	0.446	6
SNRPF	1.71795e-16	0.500886	0.396	0.232	6
H2AFY	2.95333e-16	0.498019	0.573	0.42	6
NPM1	4.96315e-16	0.595808	0.589	0.472	6
SUB1	7.54671e-16	0.42886	0.733	0.65	6
PDIA6	1.02743e-15	0.54923	0.383	0.224	6
RPL3	1.30595e-15	0.278991	0.931	0.923	6
RPL12	1.53872e-15	0.272267	0.951	0.961	6
TMPO	5.00883e-15	0.502291	0.342	0.187	6
SRSF3	5.53524e-15	0.470829	0.604	0.467	6
SRSF2	1.11504e-14	0.486095	0.419	0.259	6
RPL10A	1.53893e-14	0.276035	0.877	0.854	6
HNRNPD	1.76326e-14	0.478017	0.396	0.238	6
TXN	1.80341e-14	0.462197	0.553	0.395	6
ZSCAN16-AS1	3.14545e-14	0.385108	0.272	0.136	6
SRP9	5.73958e-14	0.429727	0.398	0.242	6
RPL34	8.45679e-14	0.285537	0.997	0.996	6
NHP2	1.02203e-13	0.381392	0.35	0.195	6
HBB	1.28287e-13	0.695486	0.956	0.819	6
RPS26	1.70209e-13	0.405314	0.763	0.723	6
SDF2L1	2.24851e-13	0.483869	0.29	0.155	6
NONO	4.00207e-13	0.465231	0.342	0.197	6
TUBB4B	5.89351e-13	0.559785	0.285	0.158	6
RPL31	1.42005e-12	0.295997	0.907	0.908	6
RPS5	1.53709e-12	0.273221	0.83	0.85	6
LSM4	2.08845e-12	0.374342	0.319	0.184	6
HSPE1	3.3688e-12	0.466638	0.311	0.176	6
CANX	4.12608e-12	0.409561	0.365	0.225	6
SNRPD3	8.79518e-12	0.380738	0.339	0.197	6
UQCRH	1.88396e-11	0.36748	0.638	0.553	6
RPN1	2.08447e-11	0.361804	0.275	0.149	6
HBA1	2.19114e-11	0.51385	0.823	0.685	6
LGALS1	2.55871e-11	0.537865	0.82	0.924	6
SFPQ	7.68499e-11	0.443655	0.393	0.259	6
XBP1	9.39971e-11	0.396377	0.37	0.238	6
RNASEH2C	9.49019e-11	0.372493	0.339	0.203	6
SIVA1	1.08938e-10	0.434579	0.347	0.219	6
MT-ND4L	1.10764e-10	0.44001	0.368	0.238	6
HNRNPA2B1	1.87851e-10	0.396923	0.656	0.584	6
UXT	2.16272e-10	0.396387	0.442	0.312	6
HNRNPU	2.42426e-10	0.41661	0.517	0.389	6
C14orf2	3.97138e-10	0.260072	0.835	0.827	6
HBA2	4.93739e-10	0.627072	0.802	0.676	6
SET	5.28057e-10	0.444609	0.524	0.398	6
RPS7	6.78573e-10	0.265666	0.848	0.865	6
DCXR	6.79841e-10	0.386195	0.252	0.14	6
MRPL51	9.26468e-10	0.372234	0.357	0.23	6
HNRNPM	1.35121e-09	0.380079	0.38	0.246	6
HMGN3	1.51665e-09	0.406759	0.473	0.337	6
SEC61G	2.94239e-09	0.406842	0.661	0.585	6
TIMM13	3.85874e-09	0.3947	0.401	0.273	6
SNRPG	6.23784e-09	0.434978	0.501	0.396	6
OSTC	8.76333e-09	0.363887	0.373	0.245	6
SNORA76	1.24022e-08	0.52286	0.368	0.263	6
RPN2	1.37149e-08	0.320181	0.257	0.149	6
NDUFC2	1.61617e-08	0.414167	0.344	0.231	6
PA2G4	1.72457e-08	0.373027	0.334	0.221	6
HSP90AB1	1.80616e-08	0.398219	0.455	0.348	6
MRPL33	2.18931e-08	0.342656	0.458	0.341	6
ARID1A	4.26965e-08	0.337965	0.26	0.157	6
YWHAH	5.14855e-08	0.410268	0.285	0.182	6
VAMP8	5.4988e-08	0.268154	0.668	0.61	6
FBL	6.0215e-08	0.359493	0.285	0.185	6
DEK	7.05747e-08	0.391808	0.401	0.297	6
SNHG8	1.10415e-07	0.299166	0.296	0.188	6
DDT	1.21283e-07	0.33753	0.442	0.328	6
SNRPD2	1.50135e-07	0.30717	0.535	0.448	6
HNRNPF	2.13383e-07	0.449668	0.419	0.318	6
COX5A	2.46468e-07	0.323576	0.434	0.324	6
SUMO3	2.88209e-07	0.363022	0.352	0.244	6
C20orf27	3.63406e-07	0.372246	0.319	0.22	6
SERPINB1	5.41292e-07	0.402535	0.473	0.381	6
EIF5A	6.50636e-07	0.381874	0.334	0.232	6
CHCHD2	6.91994e-07	0.283582	0.612	0.568	6
NDUFB11	7.53751e-07	0.294454	0.548	0.446	6
ATP5G1	7.93453e-07	0.350683	0.337	0.238	6
RBBP4	1.24949e-06	0.280503	0.254	0.16	6
UQCRQ	1.95759e-06	0.268013	0.62	0.546	6
ATP5G3	2.01281e-06	0.341007	0.494	0.41	6
HNRNPK	2.03599e-06	0.27279	0.612	0.543	6
SSR4	3.262e-06	0.3343	0.71	0.667	6
BANF1	3.76888e-06	0.303573	0.298	0.206	6
ETFB	3.81181e-06	0.277461	0.296	0.201	6
PKM	4.17965e-06	0.283168	0.506	0.413	6
TMED10	4.46628e-06	0.274501	0.285	0.193	6
ANAPC11	4.62074e-06	0.350917	0.416	0.323	6
COX8A	5.416e-06	0.296497	0.643	0.605	6
LSM3	5.99184e-06	0.291682	0.326	0.231	6
GSTP1	7.08444e-06	0.268956	0.738	0.745	6
CCT4	8.29735e-06	0.329828	0.272	0.182	6
EIF1AX	1.05631e-05	0.354792	0.365	0.27	6
SNRPB	1.28864e-05	0.285029	0.355	0.265	6
LSM7	1.69012e-05	0.257291	0.432	0.335	6
SLC25A3	2.06854e-05	0.272848	0.542	0.472	6
SRSF9	2.32099e-05	0.301902	0.272	0.189	6
ROMO1	2.62851e-05	0.264673	0.445	0.355	6
ANP32A	2.76772e-05	0.301437	0.357	0.27	6
SSR1	2.80927e-05	0.314211	0.362	0.274	6
LDHA	4.10679e-05	0.314828	0.411	0.334	6
TMEM258	4.46397e-05	0.366791	0.614	0.58	6
PRDX2	4.49333e-05	0.280148	0.29	0.207	6
PGAM1	6.15645e-05	0.352783	0.37	0.294	6
RP11-1143G9.4	7.16416e-05	0.497655	0.38	0.291	6
NDUFS6	7.95381e-05	0.282105	0.501	0.429	6
NDUFB9	8.60469e-05	0.33304	0.455	0.38	6
CBX3	0.00011723	0.2871	0.404	0.319	6
CCND3	0.000119812	0.334806	0.272	0.201	6
ERH	0.000140092	0.26763	0.404	0.333	6
SLIRP	0.000150513	0.344725	0.44	0.362	6
PDIA3	0.000243845	0.31309	0.319	0.246	6
COX6C	0.000264709	0.273324	0.602	0.541	6
MTDH	0.000499282	0.321755	0.422	0.361	6
HNRNPR	0.00112006	0.258094	0.278	0.214	6
FOSB	0.00120138	0.275106	0.319	0.25	6
JUND	0.00149473	0.262971	0.499	0.422	6
SLC25A5	0.00213139	0.263672	0.463	0.415	6
HBB	1.45885e-60	0.865694	0.972	0.822	7
S100A8	1.79971e-26	0.933066	0.991	0.854	7
RP11-1143G9.4	7.45923e-21	1.09824	0.526	0.289	7
S100A9	1.10458e-18	0.595701	0.991	0.914	7
LYZ	5.61703e-18	0.39	0.977	0.92	7
IL8	9.12392e-14	0.967511	0.526	0.357	7
ACTB	1.37368e-13	0.267295	0.991	0.99	7
CRIP1	4.38863e-09	1.05187	0.507	0.434	7
TYROBP	1.14892e-07	0.297116	0.897	0.941	7
MDM4	4.5535e-07	0.900402	0.3	0.209	7
CDC42	1.13078e-06	0.552253	0.606	0.676	7
CALM2	1.91764e-06	0.386947	0.737	0.849	7
DAZAP2	8.7495e-06	0.684151	0.521	0.576	7
HBA1	1.27962e-05	0.294586	0.671	0.692	7
FOS	4.98981e-05	0.333758	0.822	0.888	7
IGLL5	6.23735e-05	0.651211	0.376	0.329	7
CD36	7.61904e-05	0.709934	0.376	0.338	7
TCEB2	0.000375104	0.358808	0.638	0.804	7
DUSP1	0.000396234	0.281209	0.798	0.867	7
SGK1	0.000914769	0.828154	0.282	0.233	7
VCAN	0.00201083	0.420151	0.535	0.535	7
PPP1CC	0.0025115	0.29588	0.131	0.253	7
CD44	0.00315041	0.602232	0.455	0.509	7
S100A12	0.00384136	0.996969	0.563	0.515	7
MBNL1	0.00510229	0.285047	0.207	0.362	7
FKBP8	0.00516385	0.308336	0.15	0.273	7
PTPLAD2	0.00790165	0.30468	0.155	0.275	7
CMTM6	0.00794594	0.3184	0.249	0.438	7
RNASE2	1.32798e-99	1.18802	0.656	0.13	8
S100A9	8.4482e-64	0.963708	1	0.914	8
LGALS1	5.83077e-62	0.932388	1	0.917	8
S100A8	1.39482e-58	0.898988	1	0.854	8
GAPDH	5.06489e-55	0.679321	1	0.881	8
LYZ	7.94423e-55	0.791138	1	0.92	8
RETN	2.05421e-54	1.14335	0.847	0.382	8
RPLP1	1.11662e-51	0.493788	1	0.991	8
CAPG	8.24657e-34	0.76065	0.651	0.269	8
RPLP2	1.27887e-30	0.357154	1	0.978	8
S100A12	2.97455e-30	0.578493	0.894	0.507	8
METTL9	4.50268e-29	0.628777	0.608	0.261	8
ALOX5AP	2.2525e-28	0.446287	0.519	0.179	8
HMGB2	1.95635e-26	0.572477	0.704	0.356	8
PLBD1	6.02218e-24	0.637754	0.466	0.182	8
RPL37A	4.17074e-23	0.3219	0.989	0.952	8
MGST1	3.47641e-21	0.50968	0.54	0.236	8
RPL32	1.01754e-20	0.262476	1	0.983	8
RPL12	2.34165e-20	0.294506	0.995	0.959	8
CTSD	4.10575e-19	0.481717	0.762	0.455	8
CCND3	4.49192e-19	0.491573	0.46	0.198	8
RPS8	1.69006e-18	0.286912	1	0.953	8
RPL37	1.92177e-18	0.311729	0.995	0.934	8
NDUFB9	2.09229e-18	0.487586	0.656	0.377	8
RPS6	2.12675e-18	0.275193	1	0.965	8
CKAP4	5.78033e-18	0.424547	0.312	0.107	8
TSPO	1.25616e-17	0.418361	0.91	0.746	8
RPS21	1.7941e-17	0.353135	0.995	0.874	8
NFE2	2.10267e-17	0.47493	0.275	0.092	8
EMB	2.64505e-17	0.47286	0.37	0.144	8
VIM	7.478e-17	0.364066	0.974	0.78	8
SLC44A1	7.62429e-17	0.457929	0.259	0.085	8
SELL	8.89354e-17	0.513241	0.598	0.316	8
CITED2	4.83888e-16	0.431367	0.36	0.146	8
SLC2A3	7.05603e-16	0.434373	0.381	0.157	8
MT-CO3	1.90715e-15	0.261214	1	0.982	8
HNRNPA1	7.94118e-15	0.444759	0.873	0.676	8
CSTA	8.59728e-15	0.408633	0.836	0.568	8
ENO1	1.78924e-14	0.44752	0.746	0.492	8
PKM	4.51597e-14	0.449434	0.656	0.412	8
RPS11	1.10624e-13	0.264357	0.974	0.917	8
COX7A2L	1.17621e-13	0.405121	0.603	0.344	8
RPLP0	1.34655e-13	0.336396	0.915	0.75	8
MRPL33	2.23783e-13	0.435654	0.577	0.341	8
RPL22	2.27636e-13	0.329011	0.931	0.823	8
SNORD3A	2.66806e-13	0.541372	0.339	0.148	8
MAPK14	4.80976e-13	0.390048	0.275	0.109	8
ACTG1	2.1003e-12	0.340989	0.915	0.719	8
VCAN	2.72206e-12	0.336432	0.825	0.528	8
MEGF9	6.06673e-12	0.414461	0.312	0.135	8
RNASE6	1.2731e-11	0.360274	0.593	0.336	8
PLP2	1.6603e-11	0.298201	0.556	0.306	8
PGD	2.15396e-11	0.335173	0.429	0.214	8
ATP5G2	5.13811e-11	0.298991	0.937	0.801	8
H2AFJ	8.55229e-11	0.466114	0.434	0.239	8
RPSA	1.44963e-10	0.332668	0.862	0.699	8
KCTD12	2.64235e-10	0.302293	0.54	0.307	8
NKG7	4.54512e-10	0.292334	0.328	0.157	8
HMGN1	6.09019e-10	0.518014	0.444	0.254	8
PPIA	9.05121e-10	0.318568	0.815	0.638	8
LAT2	1.02714e-09	0.353283	0.307	0.147	8
CDA	1.76725e-09	0.280573	0.354	0.176	8
FAM200B	1.86729e-09	0.317525	0.333	0.164	8
SMDT1	2.47295e-09	0.331696	0.603	0.401	8
FOSL2	3.69574e-09	0.297768	0.296	0.139	8
UQCRH	4.98809e-09	0.291578	0.751	0.552	8
SNRPD1	9.3714e-09	0.277076	0.45	0.255	8
AGTRAP	2.11457e-08	0.321293	0.45	0.262	8
SLC25A3	2.81665e-08	0.330908	0.683	0.47	8
RBM3	4.01325e-08	0.266039	0.635	0.418	8
SNORA76	4.6892e-08	0.355627	0.429	0.264	8
RP11-108M9.4	4.7138e-08	0.285227	0.27	0.132	8
TALDO1	6.36502e-08	0.307509	0.619	0.443	8
FBL	6.94287e-08	0.389733	0.333	0.186	8
SERPINB1	2.21426e-07	0.299677	0.55	0.382	8
HMGN2	3.31907e-07	0.416405	0.709	0.56	8
LSMD1	4.9614e-07	0.376228	0.566	0.407	8
LDHA	5.52283e-07	0.296864	0.503	0.334	8
GRN	6.77857e-07	0.258232	0.767	0.611	8
EIF3J	1.58679e-06	0.259855	0.333	0.195	8
ATP5G1	2.03968e-06	0.301411	0.381	0.239	8
RP11-1143G9.4	2.31924e-06	0.560077	0.455	0.291	8
MYH9	2.38792e-06	0.256265	0.349	0.208	8
MRPL23	2.44244e-06	0.297583	0.439	0.291	8
PRDX3	4.95663e-06	0.282712	0.381	0.238	8
PGAM1	8.1334e-06	0.2615	0.439	0.294	8
CCDC85B	4.35039e-05	0.3195	0.28	0.169	8
IFI27L2	9.38838e-05	0.284617	0.434	0.31	8
PPIB	0.000103879	0.25359	0.476	0.357	8
MZT2B	0.00105922	0.287766	0.265	0.18	8
FCER1A	0	2.14872	0.646	0.014	9
CD1C	0	1.5715	0.577	0.011	9
NDRG2	3.01801e-307	0.745985	0.339	0.007	9
CD1E	3.83823e-296	0.913036	0.312	0.006	9
ENHO	3.21864e-278	0.726368	0.302	0.006	9
PKIB	3.24755e-207	0.63532	0.259	0.007	9
HLA-DQA1	9.137e-166	2.0345	0.958	0.227	9
CLEC10A	9.37184e-152	1.50056	0.513	0.052	9
GPR183	2.50949e-136	1.266	0.55	0.065	9
HLA-DQB1	2.52714e-118	1.78062	0.968	0.398	9
HLA-DPB1	1.89243e-112	1.92043	0.989	0.602	9
HLA-DRA	1.42935e-111	1.56384	1	0.882	9
CD74	8.83871e-111	1.77784	0.989	0.893	9
HLA-DRB1	8.79589e-100	1.65422	1	0.66	9
HLA-DPA1	1.26089e-99	1.5974	0.989	0.58	9
PLD4	4.05397e-95	0.710458	0.376	0.041	9
ARL4C	1.87567e-90	0.707454	0.481	0.069	9
ATP1B1	6.43503e-88	0.485889	0.254	0.02	9
HLA-DMB	2.2252e-73	1.01504	0.762	0.221	9
HLA-DQA2	7.94666e-72	1.55741	0.587	0.156	9
GSN	1.12173e-65	0.619036	0.46	0.085	9
RPL3	5.732e-64	0.659007	0.995	0.921	9
HLA-DMA	9.04477e-64	1.0497	0.884	0.402	9
RPS23	1.49618e-61	0.606212	1	0.953	9
RPL5	2.15961e-60	0.747789	0.984	0.783	9
RPS18	1.27607e-59	0.526675	1	0.982	9
RPL15	1.91946e-58	0.588242	0.989	0.927	9
EEF1A1	2.05255e-58	0.528437	1	0.98	9
SPINT2	1.65556e-56	0.66144	0.439	0.089	9
RPL4	1.4523e-54	0.738753	0.995	0.765	9
RPS7	3.46822e-54	0.63871	0.979	0.862	9
RPL19	2.38541e-53	0.540503	0.989	0.948	9
RPSA	9.66088e-52	0.841534	0.931	0.698	9
LSP1	3.1709e-48	0.860465	0.889	0.479	9
AGPAT9	1.56002e-47	0.461581	0.307	0.051	9
APEX1	3.54123e-47	0.565261	0.487	0.117	9
PPA1	4.48803e-47	0.732705	0.651	0.207	9
ACTG1	7.91188e-46	0.775426	0.947	0.719	9
RPL23A	8.46742e-46	0.511561	0.995	0.921	9
RPL10A	3.35396e-45	0.577235	0.979	0.852	9
RPL31	1.57664e-44	0.542746	0.989	0.906	9
RPS8	1.9925e-42	0.483706	0.984	0.953	9
ACTB	2.74692e-42	0.523958	1	0.99	9
RPL13A	3.43826e-42	0.379334	1	0.989	9
RPL7A	3.32595e-41	0.584748	0.963	0.835	9
RPS6	4.35422e-41	0.443673	0.989	0.965	9
RPS29	6.46703e-41	0.453382	1	0.978	9
GNB2L1	1.37048e-40	0.52035	0.979	0.856	9
HINT1	3.52437e-40	0.72461	0.899	0.556	9
RPL6	4.20579e-40	0.537204	0.984	0.872	9
RPS3	2.70211e-39	0.451389	1	0.939	9
ALDH2	4.50578e-39	0.6715	0.423	0.109	9
CSF2RA	5.19095e-39	0.510902	0.392	0.092	9
RPL18	1.2124e-38	0.466652	1	0.915	9
RPLP0	1.43019e-38	0.636185	0.963	0.749	9
RPS2	2.36283e-38	0.574135	0.995	0.914	9
RPS5	8.38409e-38	0.549	0.963	0.846	9
EIF3L	1.83531e-37	0.733924	0.772	0.345	9
RPL27A	2.20903e-37	0.400015	0.995	0.963	9
CPVL	3.76875e-37	1.01424	0.683	0.29	9
RPS11	1.92849e-36	0.45314	0.984	0.916	9
RPS13	8.31121e-35	0.423243	0.989	0.947	9
PEBP1	1.86115e-34	0.528176	0.46	0.132	9
RPL14	1.54233e-33	0.47769	0.963	0.875	9
RPS4X	5.42565e-32	0.402732	0.989	0.946	9
RPL8	2.45875e-31	0.392803	1	0.954	9
RPL11	8.23206e-31	0.330995	0.995	0.975	9
HMGA1	1.59832e-29	0.495944	0.349	0.093	9
LYRM4	2.00763e-29	0.385156	0.28	0.063	9
RPL30	7.48522e-29	0.417953	0.984	0.9	9
DDOST	1.11017e-28	0.442219	0.407	0.119	9
CXCR4	3.93917e-28	0.62676	0.529	0.186	9
RPL10	5.89238e-28	0.300289	1	0.986	9
PABPC1	9.50171e-28	0.536434	0.926	0.756	9
PPIA	1.70224e-27	0.568987	0.915	0.636	9
RPS15	1.84027e-27	0.288616	1	0.98	9
RPL37	6.61322e-27	0.371127	0.989	0.934	9
2020-09-06	6.93067e-27	0.444224	0.386	0.115	9
RPL37A	8.12321e-27	0.346669	0.995	0.951	9
EEF1B2	1.13516e-26	0.651093	0.852	0.544	9
RPS3A	2.45899e-26	0.390742	1	0.959	9
RPL22	3.41176e-26	0.422844	0.952	0.822	9
ATP5A1	7.9885e-26	0.562125	0.672	0.298	9
RPS15A	3.03587e-25	0.304891	1	0.981	9
RPL18A	5.04077e-25	0.287248	0.995	0.977	9
SEC13	8.01765e-25	0.360739	0.28	0.071	9
HNRNPA1	1.33758e-24	0.575779	0.91	0.675	9
EIF3D	1.6708e-24	0.495325	0.571	0.227	9
LY86	2.21035e-24	0.465497	0.603	0.245	9
BASP1	2.28838e-24	0.342145	0.286	0.073	9
ARF5	3.85898e-24	0.347374	0.444	0.146	9
SLC25A5	5.60515e-24	0.520901	0.788	0.408	9
CD33	9.58659e-24	0.377946	0.365	0.111	9
UBE2E2	1.51115e-23	0.426696	0.323	0.093	9
DNTTIP1	2.96884e-23	0.32761	0.254	0.063	9
C7orf50	3.50645e-23	0.431098	0.418	0.139	9
HMGN1	8.38473e-23	0.598861	0.577	0.25	9
DDIT4	1.76949e-22	0.384666	0.302	0.086	9
RPL32	2.56489e-22	0.273559	1	0.983	9
CAT	3.20449e-22	0.425119	0.423	0.147	9
SNRPF	5.31103e-22	0.480934	0.566	0.232	9
FAM162A	7.93228e-22	0.311421	0.28	0.076	9
RPL35	1.24016e-21	0.280735	0.989	0.957	9
MAT2A	2.75839e-21	0.343442	0.344	0.108	9
EEF2	3.48861e-21	0.52106	0.852	0.629	9
PHACTR1	6.84804e-21	0.422325	0.381	0.13	9
CCDC88A	7.5886e-21	0.374915	0.423	0.151	9
IL16	1.25442e-20	0.292783	0.28	0.08	9
EIF3F	2.44855e-20	0.475774	0.714	0.372	9
SLC25A6	2.75464e-20	0.438087	0.931	0.725	9
RPS14	3.33132e-20	0.255423	0.995	0.989	9
MRPL3	4.2751e-20	0.325622	0.259	0.072	9
NPM1	6.86003e-20	0.497861	0.799	0.47	9
CST3	7.15572e-20	0.82296	0.989	0.871	9
RPL29	1.49387e-19	0.336801	0.968	0.916	9
MGST2	1.72422e-19	0.300311	0.402	0.14	9
FABP5	2.52203e-19	0.276527	0.317	0.1	9
IGFLR1	1.90186e-18	0.305542	0.265	0.078	9
IL2RG	1.90795e-18	0.338683	0.381	0.137	9
CLECL1	1.91192e-18	0.256659	0.265	0.078	9
RPS24	2.61145e-18	0.289999	0.995	0.964	9
PHB2	2.70827e-18	0.366941	0.381	0.139	9
CNPPD1	3.10914e-18	0.288127	0.265	0.078	9
POLR2E	3.74077e-18	0.370026	0.397	0.146	9
RPS21	3.87036e-18	0.341303	0.979	0.874	9
TMEM14C	4.13246e-18	0.262823	0.402	0.147	9
RPS10	4.66264e-18	0.373712	0.963	0.82	9
CCT2	5.83501e-18	0.29318	0.302	0.096	9
RPL35A	7.58105e-18	0.250757	0.995	0.963	9
CNN2	9.08842e-18	0.297075	0.476	0.19	9
C6orf48	1.03007e-17	0.362128	0.471	0.188	9
LDHB	1.21595e-17	0.418161	0.55	0.244	9
RHOF	1.22699e-17	0.313205	0.254	0.076	9
NACA	1.50525e-17	0.356302	0.947	0.795	9
ARPC1B	1.55627e-17	0.392565	0.899	0.73	9
ARF3	2.11334e-17	0.374195	0.376	0.139	9
EIF3H	2.14064e-17	0.457024	0.735	0.421	9
ANXA2	2.14316e-17	0.520823	0.804	0.558	9
IRF8	2.56392e-17	0.776017	0.328	0.124	9
GDI2	3.54872e-17	0.42687	0.767	0.435	9
EVL	3.72932e-17	0.321696	0.381	0.14	9
TUBA1B	4.05357e-17	0.48951	0.794	0.471	9
RGS10	4.12696e-17	0.505038	0.608	0.304	9
RPS20	5.71262e-17	0.311398	0.984	0.887	9
MAP3K8	6.66408e-17	0.427556	0.312	0.109	9
BTF3	6.72683e-17	0.398552	0.884	0.704	9
OXA1L	8.78954e-17	0.36393	0.381	0.144	9
RPS25	9.78718e-17	0.262826	0.979	0.928	9
PRCP	1.014e-16	0.31056	0.402	0.154	9
CFL1	1.24241e-16	0.31321	0.952	0.85	9
UQCRC2	2.33403e-16	0.357277	0.466	0.195	9
MDH2	2.61864e-16	0.304671	0.455	0.184	9
LGALS2	5.66515e-16	0.385777	0.725	0.39	9
PAK1	5.9268e-16	0.350588	0.503	0.218	9
RPS16	7.60824e-16	0.257621	0.995	0.932	9
LAMTOR1	8.5046e-16	0.337839	0.72	0.368	9
CDC42SE2	1.14001e-15	0.298458	0.471	0.203	9
DAP3	1.90995e-15	0.278906	0.27	0.09	9
RNH1	2.3224e-15	0.365943	0.651	0.328	9
RPL9	3.05286e-15	0.274858	0.963	0.91	9
AMICA1	3.56999e-15	0.424981	0.661	0.367	9
KIAA1598	3.8122e-15	0.350539	0.307	0.11	9
DNAJC4	6.68274e-15	0.299523	0.365	0.142	9
SMDT1	9.42523e-15	0.37141	0.725	0.398	9
PTRHD1	9.55659e-15	0.291545	0.381	0.151	9
VIM	9.74991e-15	0.387695	0.931	0.781	9
IDH2	1.8236e-14	0.305264	0.328	0.125	9
SLC25A3	2.28286e-14	0.416521	0.772	0.468	9
EIF4H	2.58477e-14	0.251914	0.296	0.106	9
SAMHD1	3.42394e-14	0.382818	0.757	0.457	9
CTSH	3.45086e-14	0.341407	0.545	0.263	9
HSP90AB1	3.54515e-14	0.331414	0.651	0.346	9
VDAC1	3.85378e-14	0.378628	0.439	0.198	9
LIMD2	5.30467e-14	0.421786	0.751	0.45	9
RBM3	5.3055e-14	0.37407	0.73	0.415	9
SCNM1	5.44449e-14	0.327718	0.312	0.117	9
C1orf162	5.55853e-14	0.405872	0.836	0.546	9
HIGD2A	6.69034e-14	0.380103	0.799	0.486	9
TAGLN2	1.15675e-13	0.411003	0.714	0.428	9
TUFM	1.71277e-13	0.295689	0.508	0.241	9
RPL27	1.81145e-13	0.286415	0.974	0.894	9
C1QBP	1.84285e-13	0.34541	0.302	0.118	9
EIF3I	1.94245e-13	0.332615	0.402	0.174	9
MRPS33	1.95787e-13	0.252561	0.291	0.107	9
NHP2	3.07369e-13	0.295755	0.439	0.196	9
NDUFA12	7.87701e-13	0.335549	0.45	0.207	9
BRK1	8.47053e-13	0.376539	0.762	0.485	9
DYNC1LI1	8.98723e-13	0.369773	0.275	0.105	9
TGFBI	2.03732e-12	0.28178	0.36	0.149	9
IGSF6	5.97462e-12	0.341088	0.534	0.279	9
RPL23	6.26679e-12	0.254579	0.974	0.876	9
UNC119	6.66072e-12	0.294225	0.296	0.118	9
RTFDC1	8.54899e-12	0.320717	0.328	0.138	9
SNRPB	9.06055e-12	0.253881	0.534	0.263	9
PMAIP1	9.09672e-12	0.318623	0.291	0.117	9
ECHS1	2.00115e-11	0.348031	0.27	0.107	9
TOMM22	2.76952e-11	0.262867	0.429	0.2	9
S100A10	3.09758e-11	0.330086	0.905	0.744	9
GABARAPL2	3.41529e-11	0.302475	0.598	0.323	9
SRSF7	3.96341e-11	0.295917	0.492	0.247	9
EIF3E	4.16762e-11	0.320703	0.836	0.633	9
ATP5G3	5.17665e-11	0.312261	0.688	0.408	9
PHB	5.81335e-11	0.304658	0.28	0.115	9
ATP5B	6.80154e-11	0.294981	0.603	0.343	9
CORO1A	8.02906e-11	0.30254	0.873	0.708	9
KARS	1.04827e-10	0.262251	0.265	0.106	9
XRCC6	1.42377e-10	0.258836	0.365	0.166	9
DBI	1.50109e-10	0.322808	0.767	0.472	9
MZT2A	1.54685e-10	0.305678	0.286	0.122	9
DUSP2	1.92373e-10	0.426784	0.291	0.127	9
APH1A	2.34852e-10	0.266068	0.323	0.143	9
GSTP1	2.42387e-10	0.351073	0.915	0.74	9
FXYD5	3.60881e-10	0.317037	0.82	0.597	9
EIF3K	3.63146e-10	0.318553	0.836	0.597	9
GAPDH	3.96645e-10	0.261867	0.974	0.881	9
PSMB7	4.28456e-10	0.319944	0.45	0.228	9
HLA-DRB5	7.0168e-10	0.994892	0.381	0.259	9
RAN	9.07569e-10	0.271131	0.587	0.331	9
PKM	9.16956e-10	0.304193	0.688	0.411	9
PARVG	1.00147e-09	0.263392	0.397	0.191	9
TAP1	1.26819e-09	0.374508	0.317	0.146	9
EIF4A1	1.81681e-09	0.299279	0.831	0.674	9
ARPC2	1.95732e-09	0.259403	0.931	0.75	9
RPS4Y1	3.31024e-09	0.403115	0.365	0.186	9
SERBP1	3.64343e-09	0.288077	0.582	0.332	9
ARHGDIB	3.96885e-09	0.264453	0.862	0.626	9
LGALS9	8.09884e-09	0.255328	0.545	0.313	9
ERP29	8.21496e-09	0.273591	0.677	0.42	9
ATF6B	8.24655e-09	0.269532	0.259	0.11	9
UCP2	9.45132e-09	0.299483	0.608	0.369	9
FAM49B	1.03007e-08	0.259703	0.598	0.355	9
PSMB1	4.20013e-08	0.266407	0.587	0.347	9
SNX3	1.9682e-07	0.595243	0.688	0.478	9
ID2	3.33748e-07	0.412537	0.556	0.354	9
TUBA1A	3.29749e-06	0.279722	0.545	0.344	9
H2AFY	2.06083e-05	0.26885	0.619	0.423	9
RPL17	5.14482e-05	0.254904	0.72	0.643	9
ACAA1	0.000109601	0.265462	0.259	0.152	9
APOE	0	4.10198	0.742	0.009	10
CXCL12	0	3.9279	0.456	0.004	10
SEPP1	0	3.44874	0.846	0.012	10
APOC1	0	3.22215	0.549	0.013	10
VCAM1	0	2.4444	0.478	0.001	10
CD5L	0	2.28613	0.308	0.002	10
TFPI	0	1.87273	0.324	0.002	10
CALD1	0	1.75724	0.297	0.002	10
FSTL1	0	1.64014	0.269	0.001	10
LPL	0	1.62161	0.297	0.001	10
C1S	0	1.57479	0.258	0.001	10
MDK	4.66039e-227	2.36123	0.324	0.01	10
LEPR	2.69819e-216	2.12917	0.291	0.008	10
ID3	1.56156e-214	1.52978	0.253	0.006	10
LGMN	2.84905e-141	1.75318	0.28	0.014	10
FRZB	5.34289e-137	1.89387	0.291	0.016	10
C1QC	9.70712e-116	2.77364	0.407	0.043	10
SLC40A1	5.56845e-113	2.13159	0.396	0.041	10
DAB2	5.43939e-109	1.62324	0.352	0.033	10
GAS6	1.79957e-89	1.65184	0.33	0.036	10
C1QB	1.53225e-86	2.62097	0.489	0.081	10
IFI27	4.0112e-75	2.02439	0.505	0.1	10
TAGLN	9.45175e-63	2.18794	0.28	0.037	10
TPM1	9.11326e-61	1.55074	0.302	0.044	10
NGFRAP1	9.8701e-59	1.15124	0.258	0.032	10
FABP5	6.78945e-58	1.89664	0.434	0.098	10
SERPING1	3.52051e-57	1.56376	0.33	0.056	10
C1QA	5.73501e-53	2.47762	0.478	0.122	10
IGFBP7	4.305e-50	1.7269	0.308	0.055	10
LGALS3BP	1.18028e-40	1.11694	0.258	0.047	10
SELM	3.32306e-38	1.16973	0.286	0.059	10
SPATS2L	2.03107e-32	1.05404	0.253	0.054	10
GSN	7.85813e-23	1.46818	0.286	0.089	10
UBB	1.49177e-22	1.00135	0.676	0.54	10
HSPB1	1.35911e-20	1.2794	0.401	0.181	10
MARCKS	9.32608e-20	1.16331	0.516	0.306	10
TUBB	8.80945e-18	0.974845	0.511	0.31	10
PEBP1	4.08265e-17	1.01738	0.324	0.135	10
GLUL	4.47794e-17	1.31218	0.505	0.328	10
CYP1B1	1.20977e-16	1.35602	0.33	0.14	10
CTSL	5.85921e-16	1.26218	0.291	0.118	10
TUBA1B	1.22716e-15	0.897266	0.626	0.475	10
HBA2	2.64579e-14	0.719523	0.78	0.68	10
PRDX1	2.22926e-13	1.15576	0.527	0.392	10
FCGRT	1.77905e-12	1.21735	0.549	0.449	10
CD63	2.33389e-12	1.11998	0.56	0.502	10
DSTN	1.93951e-11	1.02944	0.324	0.171	10
STMN1	1.47492e-10	0.811039	0.264	0.121	10
HBB	2.20509e-09	0.480021	0.846	0.825	10
MGST3	5.28718e-09	0.902546	0.374	0.244	10
PRDX4	8.26202e-09	0.850002	0.253	0.129	10
HNMT	1.05521e-08	0.849991	0.357	0.227	10
UBC	2.49186e-08	0.590696	0.654	0.659	10
SSR4	3.93476e-08	0.607316	0.703	0.668	10
SRP14	3.99994e-08	0.507937	0.676	0.647	10
CTSC	7.18088e-07	0.917487	0.412	0.319	10
ATOX1	2.38111e-06	0.738763	0.473	0.383	10
NUCKS1	2.61845e-06	0.645736	0.302	0.196	10
OST4	5.81354e-06	0.612639	0.637	0.665	10
HMOX1	7.31181e-06	1.50571	0.275	0.187	10
PPIB	1.4147e-05	0.734492	0.423	0.358	10
SNX6	1.7419e-05	0.882875	0.291	0.201	10
ISCU	2.49852e-05	0.730742	0.286	0.198	10
BLVRB	3.57501e-05	1.23107	0.451	0.439	10
HSP90AB1	8.13176e-05	0.81197	0.401	0.352	10
HMGN1	9.87278e-05	0.600315	0.341	0.256	10
RPLP0	0.000107405	0.383531	0.72	0.755	10
HBD	0.000115221	0.651657	0.308	0.225	10
CALR	0.000119285	0.606659	0.346	0.27	10
TMSB4X	0.00012512	0.352884	1	0.999	10
FTL	0.000154967	1.17937	0.962	0.995	10
LEPROT	0.000172258	0.643341	0.275	0.195	10
NDUFA4	0.000176139	0.574775	0.555	0.574	10
ATPIF1	0.000321074	0.650897	0.352	0.293	10
LAPTM4A	0.00034797	1.06936	0.39	0.375	10
MALAT1	0.000534631	0.378789	0.907	0.998	10
ATRAID	0.000589541	0.602656	0.269	0.198	10
FTH1	0.000685378	0.430966	0.978	0.972	10
JUN	0.00100452	1.36088	0.308	0.255	10
HSP90B1	0.00183145	0.576361	0.396	0.356	10
POMP	0.0026103	0.532754	0.538	0.558	10
PLEK	0.00280723	0.374431	0.225	0.399	10
TMEM176A	0.00319132	0.578738	0.286	0.231	10
SEPW1	0.00380101	0.642721	0.253	0.197	10
HBA1	0.00380652	0.378763	0.665	0.692	10
COX6C	0.00544004	0.479412	0.5	0.545	10
CLTA	0.00587386	0.628152	0.363	0.336	10
WSB1	0.00643424	0.263141	0.247	0.388	10
IFITM3	0.00947629	0.263376	0.687	0.692	10
GZMB	0	3.28584	0.844	0.03	11
LILRA4	0	2.51374	0.82	0.002	11
PLD4	0	2.32773	0.875	0.035	11
C12orf75	0	2.26929	0.797	0.033	11
UGCG	0	1.98737	0.734	0.034	11
TPM2	0	1.65293	0.477	0.008	11
CLIC3	0	1.57786	0.484	0.006	11
SPIB	0	1.57263	0.562	0.005	11
SERPINF1	0	1.57201	0.555	0.012	11
PTPRS	0	1.52577	0.43	0.003	11
TSPAN13	0	1.41829	0.492	0.013	11
SMPD3	0	1.29178	0.445	0.002	11
DNASE1L3	0	1.2872	0.422	0.005	11
CLEC4C	0	1.27273	0.406	0.002	11
FAM129C	0	1.22934	0.43	0.001	11
SCT	0	1.15746	0.312	0.001	11
PTCRA	0	1.12074	0.359	0.003	11
CXCR3	0	1.03027	0.336	0.003	11
C1orf186	0	0.918175	0.352	0.001	11
MAP1A	0	0.793057	0.297	0.002	11
TNFRSF21	6.13014e-308	0.749976	0.281	0.002	11
SIT1	7.33732e-301	0.956796	0.359	0.006	11
ZFAT	1.48338e-274	0.969397	0.305	0.004	11
P2RY14	1.71698e-230	0.791163	0.305	0.006	11
AC023590.1	1.06497e-229	0.901794	0.273	0.004	11
SCN9A	4.28533e-220	0.913548	0.32	0.007	11
BCL11A	6.1131e-212	1.63484	0.656	0.044	11
TCF4	2.06146e-191	2.17747	0.758	0.071	11
SEL1L3	2.31708e-186	0.954998	0.305	0.008	11
BLNK	4.38698e-182	0.819593	0.281	0.007	11
RP11-117D22.2	3.21965e-178	0.909188	0.359	0.013	11
CCDC50	3.79635e-177	1.91068	0.711	0.067	11
IRF8	9.7535e-167	2.24305	0.859	0.117	11
PPP1R14B	3.21405e-164	1.54182	0.562	0.041	11
GNG7	4.93925e-131	0.958009	0.43	0.029	11
LGMN	1.45206e-127	0.804718	0.32	0.016	11
ITM2C	4.12184e-127	1.95835	0.836	0.145	11
RUNX2	7.30087e-124	0.844541	0.32	0.016	11
FCER1A	1.96627e-123	1.00788	0.383	0.024	11
IRF7	5.81882e-121	2.19619	0.891	0.186	11
OFD1	6.3517e-120	1.09075	0.445	0.035	11
PTPRCAP	1.80224e-119	1.43246	0.531	0.051	11
ALOX5AP	1.27553e-117	1.91814	0.891	0.175	11
IL3RA	2.75431e-116	1.23639	0.438	0.035	11
DERL3	8.10507e-114	1.28734	0.562	0.06	11
APP	5.2786e-105	1.44864	0.648	0.09	11
PPM1K	7.97754e-90	1.08112	0.453	0.048	11
STMN1	3.63706e-84	1.25314	0.68	0.115	11
CYB561A3	1.0875e-81	1.04751	0.438	0.05	11
LAMP5	1.78005e-76	0.795711	0.273	0.02	11
IGJ	1.73655e-75	2.04722	0.953	0.457	11
GPR183	7.21145e-71	1.47885	0.484	0.07	11
ZDHHC17	1.39486e-69	0.642461	0.312	0.029	11
CHST12	2.10001e-69	0.828608	0.32	0.031	11
CLN8	1.34836e-65	0.721956	0.336	0.036	11
DAB2	4.63601e-62	0.77546	0.328	0.035	11
CD74	4.6852e-60	1.21912	0.992	0.894	11
NUCB2	1.35e-58	0.797066	0.445	0.068	11
IDH3A	1.16622e-57	0.784574	0.383	0.052	11
SEC61B	2.87677e-57	1.44509	0.891	0.427	11
GAPT	5.75697e-56	1.24835	0.531	0.106	11
TXN	6.30213e-55	1.71943	0.898	0.394	11
HERPUD1	1.25112e-54	1.28771	0.781	0.255	11
SLC15A4	1.04014e-51	0.772134	0.344	0.046	11
PHB	1.24287e-51	1.01837	0.531	0.112	11
VIMP	2.45823e-50	1.25186	0.688	0.192	11
MAPKAPK2	6.31733e-50	0.966354	0.406	0.066	11
RPL3	3.0939e-48	0.775457	0.984	0.922	11
ST6GALNAC4	6.49721e-47	0.53224	0.258	0.029	11
HIGD1A	9.35384e-47	1.15202	0.586	0.148	11
ARL4C	1.91478e-45	0.828792	0.414	0.074	11
RNASE6	3.50191e-45	1.13314	0.828	0.334	11
EEF1A1	5.99977e-45	0.641271	1	0.98	11
PLAC8	7.33743e-45	1.3045	0.852	0.448	11
SPCS1	7.12375e-44	1.18736	0.852	0.384	11
C10orf118	2.23463e-43	0.866758	0.398	0.072	11
ZDHHC4	1.09615e-42	0.82719	0.312	0.047	11
SPINT2	2.2471e-41	0.779006	0.445	0.091	11
RPS8	8.71329e-41	0.63853	0.977	0.953	11
RPS23	1.74209e-40	0.653386	0.969	0.953	11
SOX4	3.7506e-40	1.12074	0.422	0.088	11
C9orf142	8.58079e-40	1.04645	0.539	0.141	11
GAS6	3.84591e-39	0.719785	0.273	0.039	11
RPLP0	9.07332e-39	0.874382	0.93	0.751	11
PLP2	1.0539e-38	1.09645	0.758	0.304	11
FAM60A	8.21585e-38	0.635734	0.297	0.046	11
RPSA	8.25465e-38	0.852853	0.93	0.7	11
RPL10A	6.67235e-37	0.663338	0.977	0.853	11
C12orf45	7.83111e-37	0.519517	0.258	0.036	11
RPS3A	8.80001e-37	0.641004	0.984	0.96	11
2020-09-06	4.03909e-36	0.896792	0.469	0.115	11
PPIB	6.77585e-36	1.09382	0.789	0.352	11
LILRB4	1.78557e-35	0.879594	0.508	0.139	11
CDK2AP2	4.40674e-35	0.899212	0.523	0.143	11
A1BG	5.05136e-35	0.847879	0.438	0.099	11
RPS4X	1.34258e-34	0.603782	0.969	0.947	11
SVIP	1.86499e-34	0.570008	0.312	0.054	11
2020-09-01	8.31683e-34	0.50862	0.281	0.045	11
RPS27	8.78376e-34	0.501993	0.992	0.995	11
DCK	2.75341e-33	0.824463	0.445	0.11	11
RPS20	3.87251e-32	0.567224	0.977	0.888	11
RPS29	2.89247e-31	0.501177	0.992	0.978	11
RPL15	4.98415e-31	0.539686	0.984	0.927	11
GSN	9.94665e-31	0.68961	0.391	0.089	11
RPS5	5.38213e-30	0.644656	0.945	0.847	11
RPL6	2.57639e-29	0.617756	0.938	0.873	11
FKBP2	3.22099e-29	0.868358	0.648	0.246	11
TAGLN2	3.50927e-29	0.920626	0.82	0.428	11
LTB	4.31782e-29	1.25231	0.484	0.148	11
PDIA4	6.29986e-29	0.93236	0.43	0.113	11
MIF4GD	9.72477e-29	0.581319	0.297	0.058	11
LDHB	1.07712e-28	0.752619	0.656	0.245	11
RPL23A	1.32655e-28	0.535712	0.969	0.922	11
HINT1	1.39585e-28	0.818703	0.852	0.559	11
EEF1B2	2.15523e-28	0.818248	0.883	0.546	11
TRAM1	4.78189e-28	0.89602	0.672	0.271	11
PARK7	4.88598e-28	0.893436	0.734	0.342	11
SNRNP25	8.13527e-28	0.621928	0.359	0.083	11
TMEM109	1.03491e-27	0.576813	0.266	0.049	11
RPS6KA4	1.14237e-27	0.618745	0.32	0.068	11
HSP90B1	1.47085e-27	1.21906	0.75	0.35	11
DHRS7	2.7131e-27	0.736294	0.477	0.139	11
RPS28	3.09046e-27	0.427968	0.992	0.984	11
DDIT4	5.73447e-27	0.804061	0.359	0.087	11
OSTC	7.80652e-27	0.866577	0.633	0.245	11
RPS11	1.70614e-26	0.500602	0.977	0.917	11
RPS27A	5.31538e-26	0.440548	0.992	0.977	11
UCP2	6.17784e-26	0.864145	0.734	0.369	11
RPS6	8.7605e-26	0.435822	0.984	0.966	11
IGFLR1	1.09033e-25	0.592376	0.336	0.078	11
RPS18	2.91083e-25	0.416194	0.992	0.982	11
CYTH4	3.98573e-25	0.723151	0.461	0.137	11
PARP10	8.11238e-25	0.575856	0.258	0.05	11
RPS7	1.911e-24	0.54884	0.945	0.863	11
NGLY1	4.0341e-24	0.523616	0.281	0.06	11
CAT	6.06161e-24	0.675843	0.469	0.148	11
MANF	1.18916e-23	0.804245	0.398	0.115	11
TGFBI	1.42255e-23	0.782817	0.461	0.149	11
RNF5	3.15265e-23	0.606974	0.328	0.081	11
MZB1	3.6565e-23	1.0145	0.742	0.351	11
RPS3	9.50973e-23	0.433448	0.961	0.94	11
RPL5	2.25781e-22	0.609047	0.898	0.786	11
RPL27A	3.03123e-22	0.376248	0.984	0.964	11
SRP14	3.07978e-22	0.766138	0.828	0.645	11
RPS2	5.4977e-22	0.516642	0.992	0.914	11
SMIM14	5.75983e-22	0.63762	0.477	0.157	11
SELL	1.27207e-21	0.752214	0.688	0.317	11
RPL9	1.64282e-21	0.44713	0.961	0.91	11
RPL4	1.72268e-21	0.571236	0.945	0.768	11
UBL7	2.00503e-21	0.671379	0.32	0.083	11
CD164	2.83631e-21	0.752556	0.672	0.315	11
LAIR1	3.11597e-21	0.543245	0.344	0.093	11
RPS12	5.76718e-21	0.421127	0.992	0.96	11
SSR4	6.48252e-21	0.792414	0.883	0.666	11
CBX6	1.35987e-20	0.581294	0.312	0.08	11
ZNF22	1.46231e-20	0.484161	0.273	0.064	11
DNAJB9	1.51222e-20	0.388528	0.305	0.075	11
ERP29	1.82682e-20	0.723575	0.766	0.42	11
RPL13A	2.86094e-20	0.322236	1	0.989	11
RPS15A	4.59781e-20	0.358659	0.992	0.981	11
LMAN1	1.80967e-19	0.730683	0.273	0.069	11
FABP5	2.36661e-19	0.519734	0.352	0.101	11
TMED2	6.50071e-19	0.667325	0.609	0.273	11
PPIA	7.38375e-19	0.576484	0.859	0.639	11
HMGN1	1.11027e-18	0.732839	0.57	0.253	11
C19orf10	1.21021e-18	0.627924	0.555	0.228	11
HLA-DQA2	1.99705e-18	0.653542	0.445	0.162	11
APEX1	2.8906e-18	0.745118	0.375	0.122	11
PHACTR1	5.13619e-18	0.571443	0.398	0.131	11
TMED10	6.1165e-18	0.686967	0.5	0.193	11
PEBP1	6.60902e-18	0.535842	0.406	0.135	11
MYL12A	6.66949e-18	0.582069	0.883	0.686	11
HLA-DQA1	9.41068e-18	0.576288	0.57	0.239	11
HLA-DPB1	9.79723e-18	0.512511	0.883	0.607	11
CHD9	1.45525e-17	0.611842	0.445	0.16	11
PLA2G16	2.09392e-17	0.616455	0.273	0.073	11
RPS25	2.46307e-17	0.376785	0.977	0.929	11
EIF4A3	3.78289e-17	0.411225	0.258	0.065	11
RHOF	5.32911e-17	0.488894	0.281	0.076	11
NPC2	5.86386e-17	0.582596	0.914	0.755	11
RPS21	1.35627e-16	0.420084	0.945	0.876	11
LPXN	2.09486e-16	0.534006	0.359	0.116	11
NHP2	2.20755e-16	0.564817	0.492	0.197	11
RAC2	2.72382e-16	0.677442	0.625	0.301	11
CXCR4	3.19358e-16	0.635917	0.477	0.19	11
MGST2	3.27284e-16	0.622569	0.398	0.142	11
SEC61G	3.44397e-16	0.707306	0.82	0.585	11
RPS10	4.76576e-16	0.469876	0.906	0.822	11
ERCC1	5.86797e-16	0.61226	0.344	0.115	11
RPL37	3.20382e-15	0.383673	0.953	0.935	11
RPL31	4.04505e-15	0.400593	0.93	0.907	11
SEC11C	5.02229e-15	0.692068	0.414	0.16	11
PNISR	5.69776e-15	0.584063	0.617	0.308	11
SFT2D2	8.78321e-15	0.513392	0.367	0.13	11
HLA-DMA	1.31259e-14	0.558846	0.734	0.408	11
HLA-DRA	1.64968e-14	0.290818	0.969	0.884	11
HINT2	2.11632e-14	0.491325	0.328	0.11	11
TTC3	2.42956e-14	0.538339	0.344	0.122	11
TPT1	2.9771e-14	0.358923	0.977	0.944	11
CD99	3.25599e-14	0.577203	0.547	0.243	11
ATP5A1	3.37192e-14	0.622001	0.594	0.302	11
ARID3A	3.63837e-14	0.437787	0.297	0.094	11
RPL22	4.02807e-14	0.430795	0.938	0.823	11
RPL23	4.06402e-14	0.41094	0.938	0.877	11
SLC20A1	4.11942e-14	0.507884	0.266	0.079	11
RRBP1	5.09142e-14	0.557995	0.352	0.129	11
KRT10	7.15673e-14	0.578464	0.336	0.116	11
RPL30	9.86912e-14	0.363192	0.938	0.901	11
HMGA1	1.09394e-13	0.462796	0.297	0.096	11
DAD1	2.19413e-13	0.585088	0.547	0.258	11
RNASET2	2.45814e-13	0.59144	0.773	0.46	11
RPL37A	2.77106e-13	0.302361	0.945	0.953	11
RPL10	3.53176e-13	0.265196	1	0.986	11
DNAJC4	3.7834e-13	0.493933	0.375	0.144	11
ADA	4.20158e-13	0.419378	0.289	0.094	11
VAMP8	5.51078e-13	0.570059	0.805	0.61	11
UBE2D2	7.25447e-13	0.473876	0.492	0.221	11
CIRBP	7.33964e-13	0.552659	0.68	0.405	11
COMT	7.43936e-13	0.52494	0.391	0.157	11
DNAJB11	8.28993e-13	0.500215	0.305	0.102	11
HLA-DMB	8.3306e-13	0.524485	0.5	0.229	11
COMMD6	8.35322e-13	0.612962	0.789	0.629	11
CTSC	9.18334e-13	0.546313	0.609	0.316	11
WBSCR22	9.30021e-13	0.545591	0.258	0.081	11
RPN2	9.32563e-13	0.448911	0.383	0.151	11
RPL19	9.44621e-13	0.294788	0.969	0.949	11
EEF2	1.13522e-12	0.550228	0.836	0.631	11
TMED9	2.35694e-12	0.636882	0.422	0.186	11
SSR3	2.71903e-12	0.56917	0.609	0.326	11
EIF3L	3.02072e-12	0.580646	0.625	0.351	11
PDCD4	3.12005e-12	0.499286	0.344	0.131	11
NPM1	3.31605e-12	0.531673	0.711	0.474	11
DNAJC7	3.55818e-12	0.519329	0.508	0.24	11
RPS13	5.23478e-12	0.28622	0.969	0.948	11
SPCS2	5.82968e-12	0.564986	0.594	0.325	11
ITGAE	5.87098e-12	0.418721	0.266	0.087	11
OST4	6.84928e-12	0.518273	0.828	0.662	11
UBE2J1	7.67158e-12	0.530792	0.539	0.272	11
DSTN	8.55596e-12	0.557317	0.398	0.171	11
CCDC107	9.73671e-12	0.45026	0.273	0.095	11
ARL6IP1	1.34276e-11	0.535752	0.453	0.207	11
SUB1	1.36241e-11	0.56715	0.82	0.651	11
UBB	1.38814e-11	0.530555	0.758	0.54	11
MRPL36	1.41443e-11	0.553331	0.266	0.09	11
RPL7A	1.41965e-11	0.3705	0.883	0.838	11
IFNAR2	1.60586e-11	0.472762	0.305	0.112	11
NACA	1.61673e-11	0.413692	0.906	0.797	11
CCDC88A	1.78574e-11	0.513037	0.367	0.154	11
MLF2	1.82315e-11	0.402291	0.289	0.103	11
TSTD1	1.85418e-11	0.437078	0.273	0.095	11
ANKRD12	2.66812e-11	0.52004	0.406	0.181	11
TMX1	3.07941e-11	0.472186	0.336	0.132	11
COPZ1	3.26156e-11	0.421912	0.367	0.149	11
IL2RG	3.41522e-11	0.588339	0.344	0.14	11
C1QBP	3.78462e-11	0.488744	0.312	0.119	11
TUBB	3.97191e-11	0.448021	0.578	0.311	11
EIF3F	4.4135e-11	0.453537	0.648	0.376	11
HLA-DPA1	4.77341e-11	0.366071	0.844	0.586	11
DDOST	4.78829e-11	0.527393	0.312	0.123	11
PDIA6	4.9379e-11	0.613866	0.477	0.228	11
TRABD	7.28235e-11	0.435012	0.32	0.124	11
MTDH	7.42931e-11	0.572125	0.617	0.36	11
RPL27	7.94007e-11	0.315219	0.953	0.895	11
HNRNPA0	7.94271e-11	0.410362	0.438	0.194	11
SIVA1	8.71538e-11	0.531866	0.453	0.221	11
CCDC57	1.08915e-10	0.475734	0.266	0.094	11
MEF2C	1.16821e-10	0.448192	0.664	0.395	11
SSR1	1.46548e-10	0.428119	0.539	0.274	11
FEZ2	1.5524e-10	0.485238	0.266	0.097	11
LUC7L3	1.73223e-10	0.459171	0.445	0.202	11
DBNL	2.07315e-10	0.526473	0.422	0.2	11
RPL22L1	2.73781e-10	0.478134	0.391	0.174	11
AKAP9	2.97465e-10	0.440714	0.43	0.196	11
MALAT1	4.89676e-10	0.261544	1	0.996	11
PLEK	5.73419e-10	0.454833	0.641	0.391	11
CKS2	6.27731e-10	0.35962	0.273	0.1	11
MRPS33	7.49647e-10	0.440076	0.281	0.109	11
HNRNPA1	7.49745e-10	0.373944	0.836	0.678	11
LMAN2	8.26706e-10	0.532992	0.461	0.235	11
CDKN2D	8.32932e-10	0.542555	0.312	0.127	11
SULF2	8.55782e-10	0.269209	0.266	0.095	11
MORF4L2	9.15764e-10	0.407798	0.336	0.138	11
NDUFV2	9.65736e-10	0.480598	0.477	0.24	11
RBBP4	1.1625e-09	0.320018	0.375	0.161	11
APPL1	1.17295e-09	0.431877	0.266	0.099	11
HLA-B	1.32466e-09	0.303769	0.992	0.93	11
DDAH2	1.4048e-09	0.429202	0.266	0.103	11
SPCS3	1.46756e-09	0.377335	0.508	0.26	11
XBP1	1.48992e-09	0.652558	0.461	0.241	11
CAPG	1.51783e-09	0.366845	0.539	0.274	11
B4GALT1	1.56267e-09	0.627183	0.32	0.134	11
STX7	1.9903e-09	0.507719	0.406	0.196	11
BBX	2.21702e-09	0.401528	0.281	0.11	11
ZRANB2	2.32772e-09	0.409537	0.297	0.12	11
PTRHD1	2.68563e-09	0.338705	0.352	0.153	11
FUS	2.87567e-09	0.527411	0.484	0.252	11
LINC00998	2.92019e-09	0.298357	0.312	0.126	11
P4HB	3.60083e-09	0.494723	0.414	0.203	11
ZNF706	4.68581e-09	0.520111	0.531	0.291	11
TTC14	5.01356e-09	0.444007	0.281	0.111	11
LSP1	5.76547e-09	0.499437	0.711	0.485	11
EMC7	6.62321e-09	0.375912	0.273	0.108	11
CSF2RB	6.79909e-09	0.316982	0.266	0.102	11
FERMT3	9.02138e-09	0.471806	0.391	0.188	11
PDCD6	9.18952e-09	0.336922	0.383	0.176	11
ADI1	9.51698e-09	0.40059	0.336	0.15	11
ARF1	1.11766e-08	0.40051	0.508	0.268	11
ZDHHC12	1.42914e-08	0.338996	0.289	0.12	11
APBB1IP	1.49106e-08	0.310364	0.352	0.156	11
CALR	1.70937e-08	0.450376	0.484	0.268	11
RPL24	1.75482e-08	0.272473	0.969	0.855	11
CHCHD2	1.89818e-08	0.428855	0.766	0.567	11
CMPK1	2.0227e-08	0.354774	0.336	0.148	11
PDIA3	2.07531e-08	0.562714	0.445	0.246	11
KRTCAP2	2.38461e-08	0.333202	0.492	0.257	11
KTN1	2.58227e-08	0.47703	0.422	0.219	11
ISG20	2.62982e-08	0.482422	0.312	0.142	11
TCEA1	2.99355e-08	0.374163	0.406	0.198	11
C12orf57	3.36839e-08	0.334458	0.43	0.219	11
CNDP2	3.85816e-08	0.468619	0.281	0.12	11
GTF3A	4.54237e-08	0.480118	0.367	0.184	11
2020-09-15	5.36322e-08	0.41637	0.469	0.26	11
RAD23A	5.9101e-08	0.351382	0.391	0.193	11
MZT2A	6.34452e-08	0.429727	0.289	0.124	11
PRKCB	7.8516e-08	0.418274	0.523	0.299	11
BRD2	8.44504e-08	0.397262	0.344	0.16	11
FAM96B	8.47757e-08	0.335391	0.453	0.241	11
RBM3	8.91078e-08	0.362989	0.648	0.419	11
RPL36AL	9.03716e-08	0.346117	0.875	0.688	11
RPSAP58	1.20815e-07	0.434884	0.406	0.216	11
C11orf58	1.30557e-07	0.381968	0.578	0.345	11
CNPY3	1.45198e-07	0.408433	0.609	0.392	11
TAP1	1.96057e-07	0.494689	0.312	0.148	11
SRSF6	2.02166e-07	0.305332	0.367	0.177	11
TACC1	2.1397e-07	0.444796	0.305	0.141	11
GNB2L1	2.17826e-07	0.2845	0.875	0.859	11
TMCO1	2.57154e-07	0.339852	0.438	0.233	11
CYSLTR1	2.87532e-07	0.361342	0.328	0.154	11
TNRC6B	3.57142e-07	0.356159	0.406	0.209	11
PSENEN	3.70011e-07	0.361841	0.336	0.162	11
TRMT112	3.74206e-07	0.360298	0.547	0.338	11
SNHG8	4.53659e-07	0.349282	0.375	0.191	11
NUDT1	4.6001e-07	0.302339	0.266	0.115	11
NDUFC2	4.84081e-07	0.325799	0.43	0.234	11
TMEM141	4.96988e-07	0.319661	0.258	0.111	11
ANAPC16	5.08735e-07	0.37512	0.445	0.243	11
PAG1	5.61641e-07	0.349278	0.289	0.132	11
SERINC3	6.56226e-07	0.426969	0.266	0.12	11
CANX	6.66072e-07	0.352642	0.422	0.229	11
PTPRE	6.82577e-07	0.484557	0.555	0.374	11
RABAC1	6.9243e-07	0.388696	0.469	0.277	11
XRCC6	8.10358e-07	0.369399	0.344	0.168	11
COX16	8.25608e-07	0.374083	0.422	0.234	11
NMT1	8.28405e-07	0.276565	0.297	0.138	11
SAP18	8.35626e-07	0.355916	0.539	0.336	11
MPEG1	9.75173e-07	0.440094	0.625	0.427	11
PSMA2.1	1.10449e-06	0.366095	0.586	0.38	11
PSMA3	1.45995e-06	0.294288	0.328	0.164	11
PPP1R2	1.51668e-06	0.339561	0.391	0.205	11
CD4	1.94029e-06	0.367302	0.336	0.173	11
C6orf48	2.09593e-06	0.338446	0.367	0.192	11
SFT2D1	2.44938e-06	0.400681	0.508	0.311	11
CCT3	2.77259e-06	0.314557	0.281	0.135	11
PIN1	2.92514e-06	0.468483	0.312	0.155	11
SYK	3.11925e-06	0.26247	0.312	0.154	11
H2AFV	3.75716e-06	0.403492	0.383	0.219	11
GNAS	3.87476e-06	0.348638	0.422	0.24	11
SNRPD2	3.93689e-06	0.369563	0.664	0.448	11
RPN1	4.08672e-06	0.383502	0.297	0.153	11
ACTN4	4.09008e-06	0.402346	0.258	0.12	11
NDUFAF3	4.3123e-06	0.284441	0.352	0.185	11
TPM4	4.96379e-06	0.401984	0.297	0.147	11
CDC42SE2	5.74742e-06	0.338429	0.383	0.206	11
COPE	6.11089e-06	0.370621	0.602	0.416	11
2020-09-09	6.40632e-06	0.415375	0.391	0.228	11
PNN	6.47385e-06	0.282765	0.32	0.165	11
NDUFB4	6.53224e-06	0.344707	0.508	0.313	11
BCAP31	6.78939e-06	0.277514	0.391	0.214	11
POLR2I	7.61925e-06	0.392236	0.336	0.178	11
MX1	7.67198e-06	0.369047	0.297	0.15	11
TUBA1B	8.10902e-06	0.335927	0.695	0.475	11
ATP5G3	8.6362e-06	0.309827	0.609	0.411	11
RANBP1	8.81161e-06	0.365483	0.367	0.202	11
COX7A2L	9.38153e-06	0.321008	0.547	0.347	11
CISD2	1.01784e-05	0.296096	0.258	0.126	11
LSM5	1.02085e-05	0.340414	0.477	0.285	11
ERGIC3	1.14506e-05	0.308544	0.43	0.257	11
LSM4	1.18678e-05	0.266456	0.352	0.188	11
AIMP1	1.19459e-05	0.264576	0.344	0.184	11
SNX3	1.21559e-05	0.309035	0.672	0.48	11
SRP72	1.23728e-05	0.272756	0.32	0.163	11
HM13	1.26894e-05	0.389402	0.297	0.153	11
EIF3J	1.27345e-05	0.291454	0.359	0.195	11
SRSF2	1.52808e-05	0.343479	0.438	0.264	11
NDUFB8.1	1.61519e-05	0.285725	0.523	0.322	11
EMC6	1.66744e-05	0.295266	0.266	0.131	11
TRIM22	1.7159e-05	0.275368	0.383	0.218	11
GGNBP2	1.72209e-05	0.270368	0.32	0.164	11
HSP90AB1	1.79067e-05	0.276896	0.539	0.35	11
DNAJA1	1.90297e-05	0.310926	0.438	0.262	11
PRDX6	1.92254e-05	0.263278	0.422	0.24	11
VAMP2	1.94353e-05	0.294348	0.5	0.31	11
NBPF15	2.12035e-05	0.459957	0.367	0.213	11
U2AF1	2.40386e-05	0.437771	0.5	0.316	11
TOMM20	2.4768e-05	0.316164	0.383	0.218	11
TMEM258	4.26061e-05	0.277094	0.766	0.579	11
EIF3D	5.06567e-05	0.267476	0.391	0.233	11
PRPF40A	5.3391e-05	0.278852	0.336	0.185	11
RAN	5.4269e-05	0.288774	0.508	0.335	11
SELPLG	6.17718e-05	0.335248	0.406	0.243	11
ST13	6.26183e-05	0.314198	0.422	0.257	11
AMICA1	6.54004e-05	0.282609	0.555	0.371	11
RTF1	6.95357e-05	0.288224	0.391	0.226	11
BRK1	7.92232e-05	0.269953	0.664	0.489	11
ATP5G1	8.68566e-05	0.277414	0.398	0.24	11
MRPS6	9.57017e-05	0.278292	0.273	0.147	11
SYNGR2	0.000108929	0.418643	0.391	0.245	11
RAB11FIP1	0.000110222	0.270358	0.375	0.223	11
SDF2L1	0.000127088	0.345224	0.289	0.159	11
TM9SF2	0.000129361	0.334742	0.344	0.202	11
EIF5B	0.000141459	0.47176	0.367	0.229	11
MDH2	0.000147733	0.303825	0.328	0.189	11
PRMT2	0.000162483	0.268575	0.258	0.136	11
AP3S1	0.000168853	0.280603	0.414	0.252	11
CCDC12	0.000186092	0.273077	0.312	0.176	11
MRPL51	0.000207258	0.303322	0.383	0.234	11
AIP	0.000213879	0.280964	0.258	0.139	11
UGP2	0.0002176	0.260489	0.281	0.151	11
SERBP1	0.000272149	0.271423	0.492	0.335	11
GHITM	0.000277773	0.259689	0.398	0.252	11
VDAC2	0.000330794	0.287177	0.359	0.222	11
GLTSCR2	0.000374999	0.283574	0.516	0.366	11
HIST1H4C	0.000386927	0.466519	0.281	0.162	11
MRP63	0.000431692	0.334913	0.352	0.213	11
CD37	0.000448737	0.286428	0.688	0.55	11
CYCS	0.000568853	0.324846	0.438	0.296	11
TPP1	0.000743624	0.365933	0.422	0.281	11
SP110	0.000747928	0.283098	0.422	0.279	11
TRA2B	0.000811238	0.369247	0.516	0.382	11
CDC40	0.000941621	0.26008	0.281	0.17	11
YPEL5	0.000986032	0.272303	0.438	0.29	11
SUMO3	0.00117361	0.279246	0.375	0.247	11
C1orf43	0.00139039	0.272217	0.32	0.201	11
LSM14A	0.00186769	0.267209	0.258	0.152	11
NDUFC1	0.00281378	0.251204	0.328	0.216	11
PARVG	0.00560783	0.26521	0.297	0.194	11
HNRNPR	0.00630306	0.259329	0.32	0.215	11
C1QC	3.11529e-115	1.78553	0.588	0.045	12
CLEC10A	2.7968e-93	1.41837	0.6	0.058	12
C1QA	5.68989e-89	1.99481	0.824	0.123	12
C1QB	2.06615e-82	1.79491	0.682	0.084	12
HLA-DQA1	1.02618e-61	2.05273	0.906	0.237	12
FOLR2	3.10286e-52	0.860104	0.271	0.021	12
HLA-DPB1	2.12732e-47	1.54885	1	0.607	12
HLA-DPA1	2.14189e-46	1.52654	1	0.585	12
CD74	2.45687e-45	1.51574	1	0.894	12
HLA-DRA	1.90944e-43	1.50258	1	0.884	12
ATP1B1	2.55095e-42	0.644856	0.259	0.023	12
GPR183	3.8011e-42	1.17519	0.459	0.073	12
HLA-DQB1	4.99251e-42	1.55246	0.953	0.405	12
HLA-DRB1	1.4916e-37	1.79494	1	0.664	12
HLA-DMA	2.54603e-34	1.13549	0.894	0.408	12
RGS1	3.09188e-31	0.829178	0.306	0.043	12
CST3	1.53925e-27	1.03363	1	0.873	12
HLA-DMB	4.96638e-27	0.978368	0.706	0.229	12
CCL3	4.1393e-22	1.40979	0.741	0.304	12
FTL	1.64096e-17	0.438564	1	0.994	12
NPC2	3.24535e-16	0.633169	0.941	0.756	12
TUBA1B	9.15332e-15	0.701536	0.8	0.475	12
RB1	2.12102e-14	0.566866	0.376	0.11	12
PLEKHO1	2.5761e-13	0.519881	0.494	0.173	12
TGFBI	3.09353e-13	0.601956	0.447	0.151	12
NR4A2	4.70394e-13	0.614076	0.341	0.099	12
SGK1	6.9855e-13	0.660372	0.565	0.231	12
CLECL1	1.24504e-12	0.461225	0.294	0.08	12
EEF1A1	6.98931e-12	0.319997	1	0.981	12
CPVL	8.20801e-12	0.653735	0.624	0.296	12
CTSH	9.45027e-12	0.688499	0.576	0.266	12
RPL15	1.04587e-11	0.376241	0.988	0.928	12
GSN	3.41077e-11	0.463247	0.306	0.092	12
IFNGR1	3.64094e-11	0.564387	0.541	0.229	12
LIPA	5.30678e-11	0.501596	0.412	0.147	12
CCL4	5.7077e-11	1.20833	0.318	0.102	12
CREBL2	5.81832e-11	0.445902	0.259	0.072	12
LPAR6	1.31474e-10	0.613137	0.424	0.164	12
DNPH1	2.32207e-10	0.459561	0.294	0.089	12
RPL13	2.80043e-10	0.315248	1	0.987	12
CXCL2	3.01976e-10	0.670103	0.282	0.086	12
SLC25A6	5.72774e-10	0.469711	0.906	0.728	12
MARCKS	5.87423e-10	0.583841	0.624	0.307	12
RPL12	6.03559e-10	0.293726	1	0.96	12
CD4	6.17795e-10	0.532067	0.435	0.173	12
CSF2RA	7.65849e-10	0.376431	0.306	0.097	12
ADAP2	7.6585e-10	0.545099	0.329	0.116	12
FAM26F	9.30887e-10	0.599538	0.6	0.302	12
RPS29	9.79738e-10	0.314503	1	0.978	12
RPS8	1.18479e-09	0.358337	0.988	0.953	12
CSF1R	1.18936e-09	0.559208	0.471	0.196	12
RPL10	1.34148e-09	0.256161	1	0.986	12
ZFP36L1	1.83813e-09	0.562701	0.812	0.49	12
RPL27A	2.75617e-09	0.303041	1	0.963	12
RPS2	5.438e-09	0.344251	1	0.915	12
RPL30	7.27508e-09	0.363304	1	0.901	12
AOAH	8.4962e-09	0.418128	0.353	0.129	12
HCST	1.23498e-08	0.520319	0.8	0.545	12
RPS18	1.31677e-08	0.274744	1	0.982	12
HLA-DQA2	1.74898e-08	0.73963	0.376	0.164	12
RPS4Y1	1.83458e-08	0.583935	0.424	0.188	12
RPLP0	1.95159e-08	0.43309	0.906	0.752	12
RPL22	2.23071e-08	0.35098	0.965	0.824	12
CEBPD	2.82955e-08	0.543875	0.471	0.215	12
RPL6	2.83011e-08	0.364117	0.976	0.873	12
IL1B	3.4634e-08	0.506792	0.588	0.289	12
RPL7A	6.72524e-08	0.33034	0.929	0.837	12
YBX1	6.99508e-08	0.525011	0.812	0.629	12
RPL29	7.04182e-08	0.318405	0.976	0.916	12
PEBP1	7.94326e-08	0.358616	0.353	0.137	12
DUSP2	1.13362e-07	0.487679	0.329	0.129	12
RPL19	1.66498e-07	0.310642	1	0.949	12
ZFP36	1.71584e-07	0.389871	0.859	0.708	12
RPL4	2.04819e-07	0.457966	0.953	0.769	12
PTGER4	2.58724e-07	0.38544	0.294	0.109	12
RPSA	3.93591e-07	0.336319	0.906	0.701	12
FTH1	4.81123e-07	0.405245	1	0.972	12
RPL5	4.86215e-07	0.374404	0.929	0.786	12
SPINT2	4.96227e-07	0.482444	0.259	0.095	12
RPS20	6.89724e-07	0.315917	0.953	0.889	12
CD63	8.72317e-07	0.380107	0.765	0.501	12
PTAFR	1.18591e-06	0.353288	0.259	0.095	12
CTSB	1.41883e-06	0.558657	0.565	0.319	12
HLA-B	1.42547e-06	0.358371	0.988	0.93	12
APEX1	1.4861e-06	0.296017	0.306	0.124	12
RPL23A	1.52331e-06	0.273214	0.976	0.922	12
GPX4	3.26709e-06	0.403582	0.788	0.545	12
NPM1	3.28762e-06	0.371578	0.729	0.475	12
EEF1B2	5.82528e-06	0.416406	0.788	0.549	12
FCGRT	6.41452e-06	0.329684	0.694	0.449	12
LAP3	6.99514e-06	0.492157	0.424	0.219	12
TPT1	7.02623e-06	0.30406	0.988	0.944	12
RPL18	7.75519e-06	0.281948	0.976	0.916	12
PNRC1	8.96547e-06	0.410434	0.671	0.433	12
CORO1B	1.23992e-05	0.281995	0.341	0.155	12
FOSB	1.30242e-05	0.398188	0.471	0.251	12
ITM2B	1.48691e-05	0.384936	0.871	0.696	12
FAM105A	1.68036e-05	0.269209	0.271	0.111	12
PQLC3	1.88195e-05	0.35375	0.341	0.158	12
OXA1L	2.15983e-05	0.307226	0.318	0.148	12
GADD45B	2.43206e-05	0.465149	0.259	0.116	12
FOXN3	2.47697e-05	0.334187	0.282	0.122	12
PLAUR	2.61062e-05	0.346494	0.471	0.263	12
CHMP1B	2.74118e-05	0.514192	0.412	0.217	12
RPL31	3.80987e-05	0.327701	0.941	0.907	12
HMGN1	3.95581e-05	0.336568	0.459	0.256	12
STAT1	3.97906e-05	0.46815	0.494	0.292	12
ETHE1	4.64732e-05	0.322608	0.294	0.135	12
HSPA8	5.65707e-05	0.302351	0.635	0.383	12
SLC25A5	5.65839e-05	0.406269	0.659	0.415	12
RPL23	6.15374e-05	0.252977	0.929	0.878	12
RNASE6	6.43696e-05	0.335472	0.565	0.34	12
RNF130	7.99714e-05	0.284535	0.565	0.332	12
CD83	8.34278e-05	0.322756	0.259	0.116	12
RPL10A	0.000107086	0.264989	0.882	0.855	12
GNAS	0.000192463	0.290628	0.435	0.241	12
TMEM176A	0.000200466	0.321393	0.424	0.231	12
HLA-A	0.000220608	0.264235	0.965	0.859	12
RAC1	0.000240411	0.265296	0.8	0.564	12
TNFAIP3	0.000273823	0.296041	0.306	0.153	12
PPIG	0.000317128	0.360998	0.388	0.223	12
BTK	0.000337237	0.358258	0.294	0.149	12
UBB	0.00036954	0.269651	0.718	0.541	12
LSM4	0.000370396	0.27794	0.353	0.189	12
DRAM2	0.000402006	0.260788	0.4	0.221	12
BST2	0.00041954	0.260918	0.6	0.372	12
UCP2	0.0004525	0.316214	0.588	0.373	12
JUNB	0.000629539	0.294985	0.847	0.701	12
CTSC	0.000665637	0.27393	0.506	0.319	12
KLF2	0.000730219	0.260035	0.482	0.297	12
CD14	0.000730357	0.330992	0.647	0.448	12
EIF3L	0.000768324	0.317066	0.541	0.354	12
ALKBH7	0.000843772	0.27974	0.376	0.214	12
NAGK	0.000854217	0.381938	0.4	0.239	12
RGS2	0.000862672	0.303593	0.647	0.488	12
AMD1	0.000946737	0.250554	0.306	0.162	12
TMEM176B	0.00140069	0.363687	0.471	0.316	12
PTPN18	0.002068	0.283031	0.259	0.137	12
RGS10	0.00267094	0.265397	0.482	0.31	12
ZFP36L2	0.00290305	0.305686	0.659	0.513	12
EIF3F	0.00334539	0.26178	0.553	0.379	12
ID2	0.00371074	0.297603	0.518	0.357	12
NINJ1	0.00386611	0.364052	0.318	0.192	12
VDAC2	0.00396833	0.294088	0.365	0.222	12
PPA1	0.0049152	0.284773	0.353	0.216	12
CASP4	0.00513563	0.261261	0.365	0.231	12
GPR65	0.00525814	0.327441	0.341	0.209	12
AKAP9	0.00609737	0.342775	0.318	0.199	12
SNHG8	0.00798693	0.267995	0.306	0.192	12
PF4	0	2.29528	0.768	0.023	13
TUBB1	0	1.59615	0.524	0.006	13
C6orf25	0	1.07891	0.329	0.003	13
SDPR	2.14036e-292	1.69743	0.524	0.011	13
PPBP	3.45045e-289	3.31032	0.915	0.043	13
GNG11	1.55473e-281	1.82984	0.622	0.018	13
MYL9	2.64646e-103	0.85455	0.28	0.01	13
ACRBP	1.78453e-94	1.18323	0.329	0.016	13
HIST1H2AC	4.50528e-85	1.67003	0.561	0.056	13
CLU	5.48871e-76	1.3634	0.549	0.059	13
NRGN	1.2134e-50	1.27293	0.512	0.075	13
NGFRAP1	1.34891e-34	0.961226	0.293	0.035	13
CCL5	5.32864e-29	0.995189	0.427	0.084	13
PGRMC1	3.62485e-28	0.862798	0.305	0.046	13
F13A1	9.75925e-23	0.905282	0.402	0.093	13
NCOA4	1.48118e-15	0.972485	0.61	0.266	13
GPX1	3.59879e-15	0.659907	0.976	0.819	13
TUBA4A	3.84638e-14	0.568556	0.329	0.088	13
NT5C3A	2.21996e-12	0.666044	0.354	0.112	13
VCL	5.36963e-12	0.600102	0.341	0.107	13
RGS18	4.4253e-10	0.736647	0.488	0.224	13
RSU1	1.57441e-09	0.661285	0.28	0.094	13
MAX	1.59053e-09	0.55681	0.317	0.111	13
TAGLN2	6.79975e-09	0.566563	0.695	0.432	13
PLXDC2	6.69469e-07	0.366395	0.341	0.144	13
ACTB	1.19058e-06	0.253823	1	0.99	13
ITGB1	3.62994e-06	0.405572	0.439	0.231	13
RAP1B	4.33683e-06	0.443145	0.622	0.409	13
MS4A6A	7.22558e-06	0.358812	0.793	0.536	13
LIMS1	1.59817e-05	0.589843	0.354	0.184	13
AHSP	1.93647e-05	0.343455	0.317	0.146	13
LIPA	3.81197e-05	0.26166	0.317	0.148	13
FGL2	4.7479e-05	0.398737	0.707	0.552	13
MGST2	5.09026e-05	0.297177	0.305	0.144	13
IL1B	5.19586e-05	0.308033	0.5	0.29	13
IQGAP2	7.06808e-05	0.41651	0.256	0.116	13
RGS10	8.44245e-05	0.534262	0.476	0.31	13
CECR1	0.000212854	0.381688	0.415	0.248	13
CTSA	0.000219738	0.356741	0.341	0.186	13
CALM3	0.00023161	0.325111	0.512	0.33	13
CLEC4A	0.000257516	0.30171	0.451	0.275	13
CCR1	0.000336697	0.309586	0.378	0.214	13
CSF3R	0.000338229	0.390219	0.415	0.252	13
MFSD1	0.000360494	0.325442	0.366	0.204	13
TLN1	0.000403358	0.544849	0.439	0.288	13
RAP2B	0.000490978	0.307398	0.317	0.173	13
EGR1	0.000676298	0.330735	0.646	0.453	13
LEPROT	0.000684855	0.308527	0.341	0.195	13
IL8	0.000732484	0.287162	0.549	0.359	13
BCLAF1	0.000814938	0.348688	0.39	0.235	13
PRDX6	0.000832684	0.325249	0.39	0.241	13
METTL7A	0.000960147	0.358702	0.317	0.18	13
MCL1	0.00121542	0.360445	0.744	0.602	13
BCAP31	0.00134007	0.358709	0.354	0.215	13
LRP1	0.00145124	0.457437	0.317	0.182	13
TPM4	0.00146283	0.501385	0.268	0.149	13
LGALS2	0.00150778	0.287635	0.573	0.396	13
CCNI	0.00157382	0.26149	0.707	0.543	13
CYSLTR1	0.00161374	0.339672	0.28	0.156	13
GPX4	0.00170235	0.278659	0.695	0.546	13
SDCBP	0.00178676	0.314349	0.646	0.493	13
MBNL1	0.00201765	0.388395	0.488	0.356	13
[truncated: 68 more rows]
